# Supplementary material for: SS‐31 and NMN: Two paths to improve metabolism and function in aged hearts
Source: Aging Cell. 2020 Aug 11;19(10):e13213. doi: 10.1111/acel.13213 (PMC7576234; doi:10.1111/acel.13213)
Supplement: Supplementary file 2 — Appendix S1 [file ACEL-19-e13213-s002.xlsx]

## Sheet: Sheet 1
Accession	Metabolite	Mass	Young Mean	Control Mean	SS-31 Mean	NMN Mean	Combined Mean	Young_vs_Control.logFC	Young_vs_Control.P.Value	Young_vs_Control.FDR	Young_vs_SS_31.logFC	Young_vs_SS_31.P.Value	Young_vs_SS_31.FDR	Young_vs_NMN.logFC	Young_vs_NMN.P.Value	Young_vs_NMN.FDR	Young_vs_Combined.logFC	Young_vs_Combined.P.Value	Young_vs_Combined.FDR	SS_31_vs_Control.logFC	SS_31_vs_Control.P.Value	SS_31_vs_Control.FDR	NMN_vs_Control.logFC	NMN_vs_Control.P.Value	NMN_vs_Control.FDR	Combined_vs_Control.logFC	Combined_vs_Control.P.Value	Combined_vs_Control.FDR	SS_31_vs_NMN.logFC	SS_31_vs_NMN.P.Value	SS_31_vs_NMN.FDR	Combined_vs_SS_31.logFC	Combined_vs_SS_31.P.Value	Combined_vs_SS_31.FDR	Combined_vs_NMN.logFC	Combined_vs_NMN.P.Value	Combined_vs_NMN.FDR	JWY1-RF.(Young)	JWY1-LB.(Young)	JWY1-RB.(Young)	JWY1-LF.(Young)	JWY2-LB.(Young)	JWY2-RB.(Young)	JWY2-LF.(Young)	JWY2-RF.(Young)	JWY4-RF.(Young)	JWY4-LF.(Young)	JWY4-RB.(Young)	JWY4-LB.(Young)
HMDB0003355	5-Aminovaleric Acid	117.98	39149.1	18689.5	33373.9	34567	33810.8	1.06675	0.00663314	0.0527887	0.230261	0.516378	0.64887	0.25017	0.49083	0.73241	0.211495	0.594801	0.858496	0.836492	0.0316186	0.223672	0.816583	0.0371761	0.780474	0.855258	0.0428466	0.507507	0.0199089	0.956222	0.983211	0.0187659	0.962396	0.982982	0.0386748	0.923647	0.997755	15.233	15.1293	15.7925	15.2591	14.6095	14.8102	15.1813	15.8611	15.469	14.772	15.4137	15.5497
HMDB0000033	Carnosine	227	6.57706e+06	3.28892e+06	2.56668e+06	2.7856e+06	3.15751e+06	0.99983	4.97829e-08	4.75427e-06	1.35754	2.09814e-12	2.00372e-10	1.24523	5.64281e-11	3.59259e-09	1.08546	2.33183e-08	1.4846e-06	-0.357711	0.0259498	0.198257	-0.245399	0.124484	0.847342	-0.0856263	0.615455	0.911255	-0.112312	0.453536	0.787504	0.272084	0.101812	0.454046	0.159772	0.338792	0.997755	22.3989	22.8245	22.3893	22.6864	22.3985	22.8229	22.8259	22.895	22.5711	22.4822	23.0352	22.4583
HMDB0001015	n-formylmethionine	176	32818.6	17002.4	27168.5	27281.1	31089.7	0.948774	0.00486359	0.0422248	0.272577	0.369816	0.53109	0.254761	0.412267	0.651226	0.106719	0.753322	0.917098	0.676197	0.0416096	0.262642	0.694013	0.0382405	0.780474	0.842055	0.020515	0.507507	-0.0178155	0.954176	0.983211	0.165857	0.62637	0.854548	0.148042	0.668099	0.997755	14.9369	14.7719	15.2765	14.626	14.6364	14.8798	14.9113	15.0634	15.1151	15.422	15.3631	15.0243
HMDB0000965	Hypotaurine	110.01	590626	307708	356744	360089	428621	0.940683	6.39301e-05	0.00174438	0.727356	0.0007182	0.00806919	0.638978	0.00319488	0.025426	0.504784	0.0299606	0.153814	0.213327	0.327996	0.614665	0.301704	0.172113	0.92945	0.435899	0.0696046	0.507507	-0.0883778	0.670008	0.894906	0.222573	0.330098	0.70124	0.134195	0.561188	0.997755	18.9671	19.1383	19.3334	18.941	18.5472	18.913	18.7837	19.9739	19.5778	18.9439	19.9038	19.0394
HMDB0000056	beta alanine	89.99	82662.8	46374.5	44110.9	45835.4	53276.4	0.833906	1.2182e-06	5.81691e-05	0.906103	5.40538e-08	3.44143e-06	0.55375	0.000356967	0.00681806	0.667813	0.000105167	0.00401739	-0.0721966	0.635072	0.847784	0.280156	0.0722089	0.800011	0.166094	0.317577	0.771349	-0.352353	0.018356	0.152435	0.23829	0.139018	0.493319	-0.114062	0.480943	0.997755	15.7388	16.3044	16.3322	16.0389	16.0812	16.1689	16.6513	16.5655	16.147	16.701	16.8753	16.415
HMDB0000194	Anserine	241	3.27623e+06	2.00357e+06	1.59912e+06	1.72077e+06	1.65471e+06	0.709463	1.64147e-08	3.13522e-06	1.03475	4.27132e-14	8.15823e-12	0.873721	1.9388e-11	1.85155e-09	0.994462	6.22812e-12	5.94786e-10	-0.325291	0.00334818	0.106584	-0.164258	0.128654	0.847342	-0.284999	0.016445	0.507507	-0.161033	0.116023	0.434517	0.0402919	0.716794	0.918843	-0.120741	0.286151	0.997755	21.4558	21.8424	21.6349	21.719	21.6401	21.825	21.6982	21.6159	21.5385	21.3954	21.852	21.5062
HMDB0000034	Adenine	134	1.25118e+07	8.00671e+06	8.69843e+06	9.14471e+06	9.96674e+06	0.64401	0.000289316	0.00601977	0.524464	0.00137131	0.0116129	0.59549	0.000444646	0.00707728	0.368226	0.0385374	0.179528	0.119546	0.473795	0.706991	0.0485203	0.772591	0.97255	0.275784	0.132364	0.61601	0.0710257	0.655271	0.893003	0.156238	0.372376	0.70124	0.227264	0.202544	0.997755	23.5048	23.7113	23.7631	23.5067	23.6761	23.2326	24.1126	23.6951	23.6862	23.2968	23.279	23.4572
HMDB0000653	Cholesteryl sulfate	465	1.80483e+06	1.23658e+06	1.4068e+06	1.40088e+06	1.40421e+06	0.545513	0.0051879	0.0430821	0.359443	0.0448635	0.13183	0.428929	0.0201895	0.12854	0.391445	0.0511468	0.214223	0.18607	0.325268	0.614665	0.116584	0.539768	0.97255	0.154068	0.453131	0.862844	0.0694861	0.699211	0.896007	-0.0320015	0.871114	0.949854	0.0374846	0.851308	0.997755	20.0903	20.8235	20.8213	20.8411	21.1451	21.027	20.4001	21.1566	21.0032	20.3024	21.1046	20.686
HMDB0000622	Ethylmalonic acid	131.02	161066	116205	116142	115963	132453	0.470972	0.0106887	0.0785205	0.471754	0.00659918	0.0360127	0.0997224	0.560128	0.794637	0.387623	0.0428255	0.185902	-0.000782081	0.996517	0.997698	0.37125	0.0442557	0.780474	0.0833495	0.66926	0.921541	-0.372032	0.0337055	0.220933	0.0841316	0.654421	0.87254	-0.2879	0.134942	0.997755	17.7048	17.3406	17.6104	17.2196	17.0041	16.8301	17.3482	17.4689	17.6243	16.8252	17.2209	17.3703
HMDB0001173	5'-methylthioadenosine	298	126081	93095.2	92674.3	91959.1	99423.8	0.437575	0.00322047	0.0341728	0.444111	0.00153619	0.0117365	0.496358	0.000606752	0.00891459	0.363444	0.0179153	0.112472	-0.00653639	0.963435	0.997698	-0.0587831	0.682887	0.97255	0.0741309	0.633156	0.916157	0.0522467	0.701366	0.896007	0.0806673	0.589838	0.841326	0.132914	0.382135	0.997755	16.685	17.0342	16.9978	16.9201	17.0315	16.9802	16.7703	16.7289	16.759	17.2571	17.1163	17.0476
HMDB0001341	ADP	426	7.39185e+06	5.61079e+06	5.97922e+06	5.8701e+06	5.79795e+06	0.397731	9.58043e-06	0.000304977	0.305979	0.000178374	0.00266528	0.370747	1.51926e-05	0.000483632	0.363452	8.21854e-05	0.00392435	0.0917521	0.261838	0.543598	0.0269837	0.741965	0.97255	0.034279	0.698359	0.921541	0.0647684	0.405404	0.766655	-0.0574731	0.5006	0.792956	0.00729528	0.932634	0.997755	22.9488	22.8696	22.7236	22.5728	22.5986	22.8944	22.8765	22.9716	22.9696	22.8068	22.8553	22.7226
HMDB0000904	Citrulline	174	6.12039e+06	4.74022e+06	4.76832e+06	4.95633e+06	5.36359e+06	0.36867	0.000563183	0.008964	0.360142	0.000346356	0.00441027	0.310353	0.00214247	0.0204606	0.196586	0.0669047	0.245746	0.00852824	0.932603	0.987563	0.0583176	0.566932	0.97255	0.172084	0.121427	0.610332	-0.0497894	0.605583	0.88295	0.163556	0.126295	0.492294	0.113766	0.291072	0.997755	22.6965	22.7464	22.5854	22.6205	22.585	22.4958	22.9748	22.5713	22.5896	22.0736	22.3673	22.2361
HMDB0000148	Glutamic acid	148	8.12231e+07	6.76235e+07	7.48932e+07	7.41265e+07	6.46901e+07	0.264366	0.0103048	0.0785205	0.117055	0.213051	0.373328	0.292368	0.00340765	0.0260344	0.346058	0.00168944	0.0293348	0.147311	0.145301	0.426176	-0.0280022	0.78138	0.97255	-0.0816917	0.454219	0.862844	0.175313	0.071187	0.316203	-0.229003	0.0329453	0.282756	-0.0536895	0.613875	0.997755	26.1796	26.4735	26.5076	26.3736	26.3118	26.1951	26.3204	26.237	26.2355	26.1399	26.0569	26.2737
HMDB0000097	Choline	103.99	5.26094e+07	4.62335e+07	5.48551e+07	5.28134e+07	4.71951e+07	0.186384	0.00456737	0.0422248	-0.0603045	0.309375	0.484349	0.206777	0.00119797	0.0134596	0.16	0.0188435	0.112472	0.246689	0.000281739	0.0538122	-0.0203927	0.74947	0.97255	0.0263846	0.701864	0.921541	0.267082	5.20488e-05	0.00497066	-0.220304	0.00163125	0.0445099	0.0467774	0.487778	0.997755	25.8326	25.5928	25.5314	25.7389	25.6281	25.6861	25.5398	25.7695	25.6167	25.5512	25.7393	25.5593
HMDB0000187	Serine	106.01	3.89284e+06	4.78819e+06	5.07593e+06	4.99555e+06	4.34253e+06	-0.298657	0.00407039	0.0409182	-0.382848	0.000144624	0.00266528	-0.141236	0.143147	0.374572	-0.136203	0.196596	0.457925	0.0841914	0.401683	0.667143	-0.157421	0.123197	0.847342	-0.162454	0.140006	0.61601	0.241612	0.0142571	0.145889	-0.246645	0.0220872	0.235711	-0.00503322	0.962222	0.997755	21.7489	22.0944	21.8823	21.9586	21.8622	21.8933	21.6294	22.0501	22.1131	21.7631	22.0796	21.6339
HMDB0001068	Sedoheptulose 7-phosphate	289	8.5254e+06	1.10696e+07	1.32674e+07	1.25654e+07	1.17771e+07	-0.376767	0.0047854	0.0422248	-0.638051	2.43747e-06	9.31114e-05	-0.275793	0.0284365	0.159746	-0.429009	0.0023938	0.0327174	0.261284	0.0467531	0.262642	-0.100973	0.437891	0.97255	0.0522422	0.709249	0.921541	0.362258	0.00471651	0.112607	-0.209042	0.125725	0.492294	0.153216	0.265503	0.997755	22.9176	22.9161	22.7368	23.0482	23.3791	23.2006	23.0578	22.9373	23.0296	22.475	23.0703	23.5117
HMDB0000479	1/3-Methylhistidine	169.99	716409	1.1055e+06	988658	1.00347e+06	980068	-0.625849	0.000315171	0.00601977	-0.464687	0.00345144	0.0212653	-0.586976	0.000408774	0.00707728	-0.416827	0.017504	0.112472	-0.161162	0.324923	0.614665	-0.0388734	0.812954	0.97255	-0.209022	0.24162	0.744436	-0.122289	0.43319	0.779706	-0.0478602	0.779269	0.928852	-0.170149	0.327914	0.997755	19.9126	19.6148	19.842	19.5015	20.0121	19.355	19.9545	19.2769	18.8329	19.2811	18.7237	19.0979
HMDB0000070	Pipecolate	130	126043	200405	193525	196347	184995	-0.669003	0.00127881	0.0152658	-0.618607	0.00145921	0.0116129	-0.4467	0.0211397	0.130248	-0.509377	0.0167124	0.112472	-0.0503958	0.798714	0.914509	-0.222303	0.267508	0.92945	-0.159627	0.458992	0.862844	0.171907	0.364189	0.741112	-0.109231	0.598291	0.841326	0.0626763	0.765326	0.997755	17.0665	16.719	17.1554	16.7745	16.805	17.3057	17.2918	16.402	16.8963	17.1637	16.3168	17.4258
HMDB0001473	DHAP	168.99	3.29701e+07	5.6119e+07	4.04578e+07	4.04526e+07	4.62406e+07	-0.767334	2.13338e-06	8.14953e-05	-0.295261	0.031767	0.101125	-0.663224	1.30809e-05	0.000483632	-0.469671	0.00290945	0.037047	-0.472073	0.00184615	0.106584	-0.104109	0.474428	0.97255	-0.297663	0.0620711	0.507507	-0.367963	0.00977303	0.116666	0.17441	0.250921	0.642082	-0.193553	0.209442	0.997755	24.629	25.0866	24.133	24.7144	25.1623	25.7324	24.6633	25.0584	24.7595	25.2324	24.9718	25.5527
HMDB0000975	Lactose/Trehalose	341	165197	298884	241740	240172	352223	-0.855396	0.00152166	0.0170963	-0.549264	0.0255566	0.0919774	-0.844283	0.00113342	0.0134596	-1.04785	0.000279754	0.00890549	-0.306132	0.237081	0.526302	-0.0111129	0.965798	0.97255	0.192455	0.492408	0.862844	-0.295019	0.232818	0.600922	0.498588	0.068904	0.390442	0.203568	0.457277	0.997755	16.9686	17.3056	16.0812	17.0647	17.5528	17.9304	16.7162	17.4113	17.2282	18.0375	17.8118	17.8976
HMDB0001112	D-GA3P	169	3.3705e+07	6.21531e+07	4.43504e+07	4.4042e+07	4.93389e+07	-0.882866	9.00344e-07	5.73219e-05	-0.395984	0.00962184	0.0471224	-0.746928	8.82157e-06	0.00042123	-0.5278	0.00239813	0.0327174	-0.486881	0.0033156	0.106584	-0.135937	0.396324	0.97255	-0.355065	0.0436826	0.507507	-0.350944	0.023863	0.168809	0.131816	0.42849	0.734928	-0.219128	0.196619	0.997755	24.6859	25.2291	24.1162	24.7712	25.1225	25.8513	24.5604	25.1455	24.738	25.1679	25.0818	25.6075
HMDB0001321	Erythrose-4-phosphate	199	3.48234e+06	6.92323e+06	5.16679e+06	5.36852e+06	7.5392e+06	-0.991386	0.0010665	0.0135801	-0.56921	0.0379365	0.115014	-0.849714	0.0031024	0.025426	-1.03135	0.00118171	0.0237928	-0.422176	0.146568	0.426176	-0.141672	0.625592	0.97255	0.0399666	0.898375	0.964132	-0.280504	0.309648	0.698399	0.462143	0.129771	0.493319	0.181639	0.552914	0.997755	20.3899	22.0176	21.1762	22.0692	22.4934	22.3728	21.5606	20.7656	21.0511	22.4783	21.5608	22.8441
HMDB0001401	G1P/G6P/F6P/F1P	259	9.24508e+07	1.8897e+08	1.45296e+08	1.51169e+08	2.11164e+08	-1.0314	0.000789233	0.0115957	-0.65224	0.019413	0.0772474	-0.919922	0.00165195	0.0174203	-1.10336	0.000648319	0.0154786	-0.379162	0.196222	0.486733	-0.11148	0.704027	0.97255	0.0719619	0.820138	0.947573	-0.267682	0.337383	0.716003	0.451124	0.143278	0.497009	0.183442	0.55341	0.997755	25.1274	26.835	25.9249	26.8489	27.3199	27.1282	26.1423	25.4491	25.67	27.2983	26.2572	27.5451
HMDB0000925	Trimethylamine-N-oxide (TMAO)	76.1	306508	653213	868008	799361	773871	-1.09163	0.000853261	0.0116409	-1.50178	3.73305e-06	0.000118835	-1.27874	7.10764e-05	0.00193937	-1.19446	0.000545883	0.0148948	0.410155	0.189853	0.47713	0.187107	0.550237	0.97255	0.10283	0.760605	0.935627	0.223048	0.452517	0.787504	-0.307325	0.346439	0.70124	-0.0842773	0.798119	0.997755	18.8088	18.3824	17.6346	18.9815	17.5032	17.5137	18.7024	17.5431	17.4684	19.1664	17.9325	19.0698
HMDB0003514	F16BP/F26BP/G16BP	339	1.5597e+06	3.88251e+06	2.18096e+06	2.11365e+06	2.50477e+06	-1.31572	0.000125018	0.00298481	-0.483698	0.108035	0.239937	-1.16842	0.000330802	0.00681806	-0.594692	0.0788841	0.265627	-0.832025	0.011562	0.17247	-0.147303	0.646858	0.97255	-0.721031	0.0418058	0.507507	-0.684722	0.0281851	0.192263	0.110994	0.739643	0.928852	-0.573728	0.094787	0.997755	19.7421	20.7229	19.7129	21.1241	21.0373	21.9061	19.734	20.2424	19.865	21.3791	20.0876	21.3206
HMDB0000192	Cystine	241.1	21666.3	67343.3	57304.5	59196.9	44246.8	-1.63608	0.000409311	0.00710714	-1.40319	0.00108655	0.0109227	-0.842666	0.0467636	0.209256	-0.953924	0.0402987	0.179944	-0.232887	0.593141	0.833014	-0.793412	0.0753937	0.800011	-0.682155	0.154093	0.62621	0.560525	0.181484	0.514734	-0.449268	0.327045	0.70124	0.111258	0.809906	0.997755	13.5481	11.3309	14.5294	14.1457	13.9616	14.8108	14.9076	15.3075	14.4568	15.5658	14.9866	15.2873
HMDB0000089	Cytidine	244.2	1.98836e+06	2.26895e+06	2.16201e+06	2.11624e+06	2.11189e+06	-0.190444	0.0169126	0.111177	-0.120792	0.10039	0.225582	-0.0931418	0.212805	0.467194	-0.0792571	0.331931	0.667357	-0.0696522	0.372403	0.637188	-0.0973022	0.218272	0.92945	-0.111187	0.192746	0.675105	0.02765	0.709803	0.896007	-0.0415347	0.61075	0.841326	-0.0138847	0.866548	0.997755	20.9943	21.0664	20.8439	21.1076	20.9185	21.0099	20.7011	20.9624	20.8816	20.6541	20.8888	21.0491
HMDB0000161	Alanine	90	1.28801e+07	1.18678e+07	1.21632e+07	1.22192e+07	1.22403e+07	0.118093	0.0170599	0.111177	0.0826197	0.0711729	0.185836	0.095048	0.043359	0.209256	0.0769037	0.132192	0.394511	0.0354728	0.463834	0.700246	0.0230445	0.636396	0.97255	0.0411888	0.434528	0.862844	0.0124283	0.787582	0.922873	0.00571597	0.91007	0.949854	0.0181443	0.723745	0.997755	23.5594	23.6977	23.7742	23.5219	23.5677	23.5424	23.752	23.7002	23.6675	23.4975	23.5853	23.5579
HMDB0000357	3HBA	103	3.76504e+06	2.7871e+06	2.95994e+06	2.98932e+06	3.52703e+06	0.4339	0.0180946	0.111177	0.347097	0.0419797	0.125283	0.0322653	0.850216	0.939146	0.17754	0.34534	0.674236	0.0868034	0.628416	0.847784	0.401635	0.0300899	0.780474	0.25636	0.192382	0.675105	-0.314831	0.0704376	0.316203	0.169556	0.368453	0.70124	-0.145275	0.446644	0.997755	22.2226	22.1636	22.1937	21.6769	21.5827	21.3627	21.845	21.9015	21.9338	21.7415	21.8553	21.6516
HMDB0000678	n-isovalerylglycine	158	19736.5	7558.3	14175.9	16316.1	17217	1.38473	0.0183639	0.111177	0.477421	0.373476	0.532343	0.571172	0.298706	0.559111	0.31572	0.598725	0.858496	0.907309	0.118077	0.388841	0.813558	0.163458	0.92945	1.06901	0.0912601	0.595393	0.0937509	0.863993	0.948395	0.161702	0.787822	0.928852	0.255453	0.67509	0.997755	14.7132	14.6305	15.2132	14.1252	13.6107	14.5376	14.1465	13.1731	14.8183	14.8444	13.3714	14.0389
HMDB0000162	Proline	116	428870	512624	580400	559440	489483	-0.257359	0.0185085	0.111177	-0.436507	5.71925e-05	0.00156054	-0.159949	0.120474	0.347605	-0.173958	0.123349	0.385048	0.179148	0.0978106	0.352487	-0.0974099	0.367119	0.97255	-0.0834014	0.473539	0.862844	0.276558	0.00882749	0.116666	-0.262549	0.0223099	0.235711	0.0140084	0.901621	0.997755	18.6118	18.7827	18.7147	18.8113	18.8833	18.8458	18.8727	18.904	18.9043	18.3693	18.3524	18.47
HMDB0000095	CMP	322	177890	154209	147664	144888	154138	0.2061	0.0186265	0.111177	0.268665	0.0014098	0.0116129	0.231811	0.00628375	0.0413861	0.219274	0.0172766	0.112472	-0.0625646	0.465609	0.700246	-0.0257112	0.76565	0.97255	-0.0131734	0.887411	0.964132	-0.0368535	0.652061	0.893003	0.0493912	0.582096	0.841326	0.0125377	0.890238	0.997755	17.4728	17.3906	17.5418	17.229	17.4586	17.5974	17.5541	17.4003	17.4112	17.4372	17.4036	17.3909
HMDB00699	1-methylnicotinamide	137	1.02853e+06	1.2543e+06	1.2583e+06	1.47226e+06	3.19365e+06	-0.2863	0.0275439	0.159421	-0.290895	0.0173356	0.0707858	-1.43848	5.74773e-16	1.09782e-13	-1.62741	1.81814e-16	3.47265e-14	0.00459436	0.971207	0.997698	1.15218	6.32801e-12	1.20865e-09	1.34111	5.84662e-13	1.1167e-10	-1.14758	1.31121e-12	2.50442e-10	1.33651	1.92173e-13	3.6705e-11	0.188931	0.166602	0.997755	20.0947	20.2548	19.8159	20.092	19.8859	19.7851	20.115	19.9025	19.8232	19.6636	20.0997	20.1335
HMDB0059655	2-Hydroxyglutarate	147	7.43151e+06	9.84123e+06	9.6016e+06	9.0019e+06	1.03015e+07	-0.405183	0.0299812	0.168424	-0.369619	0.03437	0.105882	-0.311559	0.0790573	0.290383	-0.441319	0.024719	0.134895	-0.0355639	0.845975	0.94492	-0.0936237	0.612441	0.97255	0.0361361	0.856041	0.964132	0.0580598	0.739883	0.911727	0.0717	0.708758	0.918843	0.12976	0.505579	0.997755	22.5196	23.0529	22.6529	22.0625	22.2559	22.988	22.7485	22.4805	23.014	23.7353	23.4633	22.9292
HMDB0000062	Carnitine	162	7.06202e+07	6.57275e+07	6.46492e+07	6.61492e+07	6.74139e+07	0.103583	0.0310356	0.169366	0.127448	0.00534659	0.0309454	0.0631401	0.164126	0.401899	0.0676486	0.173685	0.439695	-0.0238647	0.612921	0.842427	0.0404433	0.396311	0.97255	0.0359348	0.484368	0.862844	-0.064308	0.157151	0.47712	0.0597995	0.229294	0.625644	-0.00450849	0.928223	0.997755	26.0845	26.1762	26.1355	26.0821	26.1563	25.9146	26.2252	26.072	26.0115	25.9101	26.057	26.058
HMDB0000169	Mannose	179	146017	217764	150601	168192	250085	-0.576632	0.0338529	0.173528	-0.0446004	0.857666	0.909992	-0.595306	0.0227848	0.131876	-0.728526	0.0115425	0.0958531	-0.532032	0.0506188	0.276234	0.0186734	0.944651	0.97255	0.151894	0.601244	0.902834	-0.550705	0.0347015	0.220933	0.683926	0.0175632	0.223638	0.13322	0.638669	0.997755	16.1699	17.4138	16.9203	17.3723	17.2416	17.843	17.1224	16.1533	16.5854	18.0156	17.1802	17.8516
HMDB0011745	N-Ac-Methionine	190	35390.4	15323.7	42214.2	41733.6	42158.6	1.20759	0.0339466	0.173528	-0.254374	0.625808	0.728837	0.263654	0.621279	0.834878	-0.154445	0.791592	0.927571	1.46196	0.0114563	0.17247	0.943937	0.0987342	0.847342	1.36204	0.0289679	0.507507	0.518028	0.334086	0.716003	-0.0999285	0.864553	0.949854	0.418099	0.482496	0.997755	14.7969	14.6826	15.5871	14.3743	14.3065	14.7963	14.876	15.566	15.4173	16.1161	15.6651	15.1485
HMDB0000696	Methionine	149.99	112161	63026.3	132940	136807	117503	0.831551	0.0345238	0.173528	-0.245198	0.496812	0.641156	0.00289881	0.993719	0.997211	0.015309	0.969749	0.990657	1.07675	0.00728345	0.17247	0.828653	0.0375267	0.780474	0.816242	0.0566833	0.507507	0.248097	0.502068	0.81267	-0.260507	0.520661	0.804325	-0.0124102	0.975869	0.997755	16.4046	16.7161	17.2154	16.3818	16.5611	16.6547	16.8087	16.9463	17.1678	17.0512	16.7554	16.6397
HMDB0000201	Acetylcarnitine	204.1	5.96698e+07	4.42455e+07	5.26988e+07	5.35245e+07	6.67185e+07	0.431469	0.0359024	0.17583	0.17923	0.34335	0.512343	0.201038	0.299285	0.559111	-0.107904	0.609769	0.858496	0.252238	0.21539	0.500072	0.23043	0.260994	0.92945	0.539372	0.0172239	0.507507	0.0218082	0.909967	0.964475	0.287134	0.178999	0.525982	0.308942	0.154282	0.997755	25.3152	25.8571	25.9662	25.4177	25.5818	25.5909	25.7854	25.4767	25.8604	26.9009	26.4642	25.7494
HMDB0000670	homoarginine	189	482652	428185	435648	424839	442142	0.172748	0.0386173	0.180621	0.14782	0.0579933	0.161384	0.146103	0.0666819	0.270984	0.137914	0.112697	0.364832	0.0249274	0.761481	0.914509	0.0266444	0.747642	0.97255	0.0348341	0.696738	0.921541	-0.001717	0.982522	0.987693	0.00990665	0.908317	0.949854	0.00818965	0.925181	0.997755	18.7707	19.1788	18.9862	18.7948	18.8262	18.8704	18.8678	18.8929	18.7657	19.0308	18.9679	18.6154
HMDB0001185	S-adenosylmethionine (SAM)	399	1.39141e+07	1.15012e+07	1.05442e+07	1.07119e+07	1.11096e+07	0.27476	0.038772	0.180621	0.400098	0.00181449	0.0133295	0.411271	0.00173291	0.0174203	0.345179	0.0143545	0.112472	-0.125337	0.339736	0.617995	-0.136511	0.302818	0.939986	-0.0704187	0.620806	0.911743	0.0111733	0.92864	0.974561	0.0549187	0.688599	0.907051	0.0660921	0.63438	0.997755	23.5864	23.9123	23.8848	23.7579	23.6658	23.7694	23.759	23.4663	23.7218	23.8518	23.7302	23.6547
HMDB0001248	FAD	786	1.26442e+07	1.18456e+07	1.13337e+07	1.13947e+07	1.17382e+07	0.0941142	0.041903	0.189107	0.157854	0.000486663	0.00580954	0.1489	0.00117501	0.0134596	0.110202	0.0240833	0.134895	-0.0637395	0.165463	0.451479	-0.0547856	0.235819	0.92945	-0.0160873	0.745321	0.935627	-0.00895387	0.836734	0.934598	0.0476522	0.320061	0.70124	0.0386983	0.424876	0.997755	23.5881	23.7142	23.6482	23.5249	23.5697	23.648	23.6474	23.5757	23.6258	23.5227	23.5454	23.4935
HMDB0000875	trigonelline	138.01	539664	694128	840072	810647	613670	-0.363138	0.0425737	0.189107	-0.63845	0.000289849	0.00395437	-0.328174	0.0553142	0.240114	-0.114253	0.535719	0.858496	0.275311	0.122686	0.39717	-0.0349639	0.843959	0.97255	-0.248885	0.197937	0.675105	0.310275	0.0697993	0.316203	-0.524197	0.00633746	0.0864611	-0.213921	0.256162	0.997755	18.8371	19.2036	18.9107	19.1451	18.7857	18.9585	18.9767	18.6393	19.3618	19.3995	19.068	19.2145
HMDB0001522	1-methylguanidine	74.01	91728.4	73758.2	90600.3	94326.3	82167.4	0.314564	0.0484929	0.210503	0.017852	0.90292	0.930303	0.137495	0.36053	0.61047	0.194831	0.238597	0.495347	0.296712	0.063471	0.294089	0.177069	0.266447	0.92945	0.119734	0.484475	0.862844	0.119643	0.426354	0.775558	-0.176979	0.284964	0.688962	-0.0573351	0.731201	0.997755	16.0412	17.0489	16.764	16.2564	16.4256	16.4399	16.7908	16.4655	16.2201	16.6729	16.5643	16.1316
HMDB0000167	Threonine	120	2.57019e+06	2.85122e+06	3.0308e+06	2.9729e+06	2.56989e+06	-0.149705	0.05097	0.216339	-0.237822	0.00138709	0.0116129	-0.021275	0.767917	0.910336	0.0040513	0.959098	0.990657	0.0881172	0.246912	0.527379	-0.12843	0.0966691	0.847342	-0.153756	0.0661942	0.507507	0.216547	0.00407235	0.112607	-0.241873	0.00350971	0.0754975	-0.0253263	0.752533	0.997755	21.296	21.5392	21.4673	21.4476	21.2775	21.3293	21.4595	21.1412	21.1424	21.1732	21.165	21.0831
HMDB01406	Niacinamide	123	2.45694e+07	2.28987e+07	2.13418e+07	2.19092e+07	2.42877e+07	0.101601	0.0526732	0.217976	0.203181	0.00010064	0.00240137	0.0731628	0.142103	0.374572	0.0194652	0.71877	0.903192	-0.101581	0.0539008	0.278481	0.0284378	0.585803	0.97255	0.0821354	0.148484	0.61653	-0.130019	0.0108908	0.122361	0.183716	0.00132172	0.0420749	0.0536975	0.33042	0.997755	24.4254	24.617	24.5835	24.5185	24.5468	24.5716	24.5525	24.4806	24.5228	24.6551	24.6073	24.5232
HMDB0000085	Deoxyguanosine	268	26129	32137.7	27872.2	28274.8	25605.5	-0.298618	0.0536381	0.217976	-0.0931753	0.513173	0.64887	-0.0171382	0.906206	0.951019	0.0480063	0.763448	0.917098	-0.205442	0.182066	0.473891	-0.281479	0.0719641	0.800011	-0.346624	0.0410272	0.507507	0.076037	0.602112	0.88295	-0.141182	0.379009	0.70124	-0.0651446	0.687909	0.997755	14.7557	14.7202	14.6398	14.6112	14.4084	14.6791	14.9742	14.81	14.943	14.3572	14.4226	14.7588
HMDB0000149	ethanolamine	62	30931.8	26323	32558	31208.5	29856.4	0.232764	0.0556675	0.22151	-0.0739245	0.509395	0.64887	0.214963	0.064857	0.269297	0.0709941	0.571832	0.858496	0.306688	0.0132981	0.17247	0.0178004	0.882986	0.97255	0.16177	0.218717	0.70805	0.288888	0.0145125	0.145889	-0.144919	0.252127	0.642082	0.143969	0.261637	0.997755	15.3954	14.8741	14.6931	14.9034	14.9323	14.9216	14.7084	15.1085	15.1463	14.497	15.1922	14.6293
HMDB0000210	Pentothenate	218.1	8.57407e+06	1.02686e+07	9.8821e+06	1.03251e+07	8.86404e+06	-0.260182	0.0622805	0.242288	-0.204837	0.115308	0.244763	-0.0725753	0.581161	0.80436	-0.036516	0.799852	0.931535	-0.0553449	0.688063	0.882013	-0.187606	0.180831	0.92945	-0.223666	0.140076	0.61601	0.132262	0.317107	0.698399	-0.168321	0.24687	0.642082	-0.0360594	0.805408	0.997755	23.3781	23.1639	23.0193	23.4666	23.0296	22.8414	22.996	23.1489	22.9096	22.8611	22.7631	22.801
HMDB0000134	Fumaric Acid	114.99	3.81457e+07	3.5569e+07	3.31035e+07	3.31795e+07	3.54691e+07	0.100903	0.0668501	0.242288	0.204538	0.000181407	0.00266528	0.0748715	0.15311	0.384788	0.110887	0.0556599	0.21696	-0.103634	0.0613196	0.294089	0.0260316	0.635316	0.97255	-0.0099839	0.866002	0.964132	-0.129666	0.0154632	0.147674	0.0936505	0.105007	0.455825	-0.0360155	0.533792	0.997755	25.2639	25.2222	25.2765	25.149	25.178	25.1578	25.2836	25.2426	25.2902	24.9503	25.0305	25.1755
HMDB0000292	Xanthine	150.99	4.47508e+07	4.8749e+07	5.74584e+07	5.60702e+07	5.28583e+07	-0.12346	0.0670988	0.242288	-0.360604	4.34944e-07	2.07686e-05	-0.20338	0.00230045	0.0209231	-0.237541	0.0012457	0.0237928	0.237144	0.000797099	0.076123	0.0799204	0.237364	0.92945	0.114081	0.120018	0.610332	0.157224	0.0164544	0.149657	-0.123063	0.0825996	0.404526	0.0341609	0.629597	0.997755	25.3196	25.2622	25.454	25.3486	25.4015	25.3254	25.3992	25.4176	25.3856	25.7117	25.5161	25.4433
HMDB0000226	Orotate	155	556904	707381	704286	662649	635560	-0.345058	0.0684377	0.242288	-0.338732	0.056662	0.161384	-0.366714	0.0441721	0.209256	-0.127591	0.51498	0.855315	-0.00632582	0.973021	0.997698	0.0216557	0.908592	0.97255	-0.217467	0.288124	0.771349	-0.0279816	0.875519	0.948395	-0.211141	0.284301	0.688962	-0.239123	0.23234	0.997755	18.9763	19.4761	19.4032	19.0088	18.7162	19.0612	19.2618	19.2858	19.112	18.6935	19.0711	18.9787
HMDB0000068	Epinephrine	166	2.18778e+06	2.40239e+06	2.58791e+06	2.63695e+06	2.53653e+06	-0.135001	0.0686335	0.242288	-0.242319	0.000825741	0.00876203	-0.211149	0.00382697	0.0281135	-0.205705	0.00951462	0.0865377	0.107317	0.147265	0.426176	0.0761479	0.305126	0.939986	0.0707037	0.376872	0.837007	0.0311695	0.656128	0.893003	-0.0366136	0.633719	0.858443	-0.00544415	0.944218	0.997755	20.7114	21.0984	21.1675	21.0453	21.1675	21.1121	21.1267	21.2529	21.0231	20.9958	21.1578	20.874
HMDB0000744	Malate	133	3.203e+08	2.99709e+08	2.93379e+08	2.91287e+08	3.04848e+08	0.09586	0.068693	0.242288	0.126656	0.0115506	0.0513062	0.0599436	0.230359	0.494365	0.0758503	0.167246	0.439695	-0.0307958	0.554538	0.796366	0.0359164	0.494519	0.97255	0.0200097	0.723836	0.93414	-0.0667122	0.183256	0.514734	0.0508055	0.353472	0.70124	-0.0159067	0.773554	0.997755	28.3974	28.2106	28.3366	28.2283	28.2548	28.2021	28.3278	28.298	28.3253	28.2248	28.0886	28.1639
HMDB0000682	3-Indoxyl Sulfate	212.1	58030.2	94752.9	69384.2	77342.7	121601	-0.707366	0.0708242	0.242288	-0.257803	0.475829	0.62456	-0.780283	0.0386476	0.199505	-0.846958	0.040511	0.179944	-0.449563	0.248503	0.527379	0.0729171	0.851739	0.97255	0.139592	0.740301	0.935627	-0.52248	0.161525	0.47712	0.589155	0.150559	0.498076	0.0666753	0.87114	0.997755	15.8437	16.4974	16.4696	16.5527	16.3229	15.3405	16.136	14.9653	15.6611	15.9792	15.1615	14.9645
HMDB0000126	Glycerol-3-P	171	430016	519952	500036	512738	499832	-0.273988	0.0710374	0.242288	-0.217641	0.124115	0.251855	-0.491903	0.00114872	0.0134596	-0.201678	0.202103	0.461057	-0.0563469	0.70732	0.89469	0.217915	0.153919	0.92945	-0.0723106	0.65797	0.921541	-0.274262	0.0601039	0.302101	-0.0159637	0.919093	0.954059	-0.290225	0.0732674	0.997755	18.456	18.7874	18.1925	18.4515	18.6092	19.1897	18.4853	18.6052	18.5952	18.9032	19.1212	19.1721
HMDB0002005	methionine sulfoxide	166	1.26477e+06	2.01886e+06	2.16792e+06	2.31828e+06	1.11133e+06	-0.674668	0.0729843	0.244561	-0.777442	0.0287589	0.0942536	-0.52123	0.146067	0.374572	0.335013	0.390635	0.724381	0.102775	0.782355	0.914509	-0.153437	0.682659	0.97255	-1.00968	0.0155544	0.507507	0.256212	0.471777	0.793312	-1.11246	0.00609262	0.0864611	-0.856244	0.0342972	0.997755	19.8374	20.4375	19.888	20.3246	20.7221	20.4426	19.9909	19.7525	20.7981	21.083	19.6285	20.3402
HMDB0000122	Glucose	178.98	1.45575e+06	1.94719e+06	1.30287e+06	1.39841e+06	2.45775e+06	-0.419634	0.0745296	0.245434	0.160071	0.461596	0.620879	-0.370326	0.0997617	0.317575	-0.684575	0.00676732	0.0735299	-0.579705	0.015672	0.17247	-0.049308	0.833513	0.97255	0.264942	0.297883	0.771349	-0.530397	0.0202808	0.157827	0.844646	0.00106534	0.0406959	0.314249	0.20725	0.997755	20.7154	20.3245	19.5726	20.3876	20.8131	21.7098	19.9753	19.5444	19.8372	21.2623	20.3503	21.1874
HMDB0000671	Indole-3-Lactate	204.11	38943.6	48753.8	43952.8	44997.8	50151	-0.324127	0.0761748	0.2466	-0.174568	0.302729	0.477861	-0.288912	0.0983975	0.317575	-0.336924	0.079271	0.265627	-0.149559	0.409555	0.674354	-0.0352152	0.84678	0.97255	0.0127963	0.948109	0.973714	-0.114344	0.508506	0.815259	0.162355	0.393067	0.701643	0.0480115	0.802585	0.997755	14.9052	15.3948	15.3988	15.1533	14.9266	15.2098	15.2311	15.2636	15.4932	15.1593	15.4883	15.3652
HMDB0000027	Tetrahydrobiopterin	240	75400.8	59208.3	56320.1	59455.4	71231.4	0.348779	0.0827023	0.263269	0.420928	0.0269094	0.0934492	-0.1101	0.562205	0.794637	0.183136	0.380254	0.720886	-0.0721488	0.716938	0.896165	0.458879	0.0257997	0.780474	0.165644	0.445331	0.862844	-0.531028	0.00711774	0.116666	0.237792	0.257049	0.643754	-0.293236	0.169357	0.997755	16.1263	16.2724	16.4339	15.5715	16.3324	16.5282	16.5718	15.6794	16.2626	15.9298	16.1888	16.5303
HMDB0004824	N2,N2-Dimethylguanosine	312.2	880.181	421.881	999.974	1023.45	1120.56	1.06097	0.0854955	0.267699	-0.184092	0.746478	0.824147	-0.199964	0.731422	0.895523	-0.0547883	0.931594	0.981061	1.24506	0.0458571	0.262642	1.26093	0.0449488	0.780474	1.11575	0.097827	0.595393	-0.0158721	0.97828	0.987693	-0.129303	0.83988	0.943279	-0.145175	0.82295	0.997755	11.4753	7.67158	8.39841	10.7535	10.8785	10.4387	9.25311	10.3084	10.5673	7.73951	10.2715	9.62411
HMDB0060256	xylonate	164.99	2.20349e+06	2.70164e+06	2.7091e+06	2.92652e+06	2.60239e+06	-0.294044	0.0974649	0.300255	-0.298025	0.0737045	0.185836	-0.154894	0.357594	0.61047	-0.174165	0.345469	0.674236	0.00398048	0.981934	0.997698	-0.13915	0.433886	0.97255	-0.11988	0.531634	0.875362	0.143131	0.395581	0.766655	-0.12386	0.502344	0.792956	0.0192706	0.917816	0.997755	20.9791	21.2978	20.8975	21.1131	20.7553	20.7353	21.2876	20.6434	21.0263	21.163	21.3051	21.6528
HMDB0000082	CTP	482	5385.28	6170.71	5658.57	5754.7	6068.22	-0.196416	0.102349	0.310296	-0.0714173	0.521191	0.649515	-0.130916	0.252581	0.511464	-0.16721	0.183579	0.439695	-0.124999	0.296995	0.590897	-0.0654999	0.58628	0.97255	-0.029206	0.82184	0.947573	-0.0594988	0.601583	0.88295	0.0957928	0.444459	0.740831	0.036294	0.774466	0.997755	12.5583	12.7043	12.4812	12.0078	12.6956	12.17	12.4006	12.2616	12.138	12.6125	12.1612	12.5467
HMDB0000043	Betaine	117.99	4.3279e+07	3.89846e+07	3.74152e+07	3.82239e+07	3.71206e+07	0.150764	0.104188	0.310936	0.210044	0.0174185	0.0707858	0.119438	0.177403	0.41832	0.228589	0.0208157	0.120479	-0.0592797	0.52016	0.764235	0.031326	0.735687	0.97255	-0.0778248	0.438213	0.862844	-0.0906058	0.304896	0.698399	-0.018545	0.847457	0.943279	-0.109151	0.267074	0.997755	25.1322	25.4994	25.393	25.4118	25.3981	25.1223	25.2953	25.5283	25.4412	25.3995	25.6079	25.1769
HMDB0000159	Phenylalanine	165.99	7.01991e+06	7.62366e+06	8.59295e+06	8.68601e+06	8.1789e+06	-0.119031	0.114532	0.336144	-0.291701	0.000113154	0.00240137	-0.208145	0.00513682	0.0350404	-0.213452	0.00852233	0.0813882	0.17267	0.0246499	0.198257	0.0891146	0.240953	0.92945	0.0944214	0.249444	0.744436	0.0835556	0.24556	0.62536	-0.0782488	0.320841	0.70124	0.00530682	0.946778	0.997755	22.4802	22.7913	22.8567	22.744	22.8615	22.7846	22.8262	22.917	22.6886	22.638	22.7773	22.5508
HMDB0000235	Thiamine	265	9.39548e+06	8.57122e+06	8.74112e+06	9.24252e+06	8.30677e+06	0.132468	0.116155	0.336144	0.104149	0.185714	0.334636	0.082406	0.304288	0.559111	0.189664	0.0341657	0.163141	0.0283187	0.735135	0.896165	0.0500617	0.55359	0.97255	-0.0571964	0.530602	0.875362	-0.0217431	0.78555	0.922873	-0.0855151	0.331727	0.70124	-0.107258	0.231004	0.997755	22.9709	23.1927	23.3687	23.3791	23.0806	23.23	23.2265	23.1133	22.9647	23.1663	23.0918	23.178
HMDB0000267	Pyroglutamic Acid	129.99	224656	192446	200239	208182	174687	0.223268	0.142293	0.405641	0.165998	0.242334	0.413267	0.148011	0.307365	0.559111	0.393081	0.0158974	0.112472	0.0572696	0.705125	0.89469	0.0752571	0.622077	0.97255	-0.169813	0.304726	0.771349	-0.0179876	0.900873	0.961266	-0.227082	0.156235	0.498076	-0.24507	0.131741	0.997755	17.7303	17.9752	17.9554	17.9267	17.719	18.0749	17.5954	17.9835	17.8103	17.0173	17.8356	17.7048
HMDB0000618	Ribulose 5-phosphate	229.01	4.91461e+07	5.61686e+07	5.61538e+07	5.36378e+07	5.54155e+07	-0.192689	0.148318	0.4166	-0.192306	0.124178	0.251855	-0.21626	0.0918325	0.313214	-0.153645	0.270452	0.555444	-0.000382319	0.997698	0.997698	0.0235716	0.860005	0.97255	-0.0390437	0.786645	0.941158	-0.0239539	0.849887	0.938315	-0.0386614	0.780806	0.928852	-0.0626153	0.656846	0.997755	25.7702	25.1911	25.1958	25.761	25.8656	26.0668	25.3779	25.9826	25.5864	24.7944	25.3278	25.6873
HMDB0000227	Mevalonate	146.99	349722	281688	302253	327374	297207	0.312107	0.162739	0.445489	0.210452	0.312721	0.485307	0.304389	0.155664	0.386127	0.333033	0.156442	0.438057	0.101655	0.648044	0.847784	0.00771833	0.97255	0.97255	-0.0209258	0.931104	0.971808	0.0939369	0.65863	0.893003	-0.122581	0.599524	0.841326	-0.0286442	0.903535	0.997755	18.2824	18.6501	17.8568	18.9969	18.4327	17.6823	18.6361	18.9247	17.6182	18.2705	18.9597	18.6798
HMDB0000902	NAD	664	272146	248911	247638	243349	273484	0.128753	0.163268	0.445489	0.136148	0.116615	0.244763	0.0793708	0.367067	0.614998	-0.00174923	0.98547	0.990657	-0.00739494	0.935858	0.987563	0.0493821	0.594584	0.97255	0.130502	0.195692	0.675105	-0.056777	0.51846	0.818396	0.137897	0.156464	0.498076	0.0811201	0.407663	0.997755	18.1885	17.9176	18.2506	18.016	18.0768	17.8639	17.7939	18.135	18.1215	18.0343	18.1114	18.1387
HMDB0001325	N6-Trimethyllysine	189.01	5.10207e+06	4.62688e+06	4.96312e+06	4.615e+06	4.86608e+06	0.141043	0.166369	0.446812	0.0398351	0.673751	0.779918	0.167084	0.0888276	0.308474	0.0773809	0.466668	0.810306	0.101208	0.320798	0.614665	-0.0260413	0.799048	0.97255	0.0636618	0.564648	0.898732	0.127249	0.192763	0.525144	-0.0375458	0.724044	0.921396	0.0897031	0.40677	0.997755	22.3512	22.6674	22.6633	22.3461	22.2238	22.212	22.5009	22.157	21.728	22.4388	22.1369	21.9663
HMDB0000286	UDP-Glucose	565	1.40564e+06	857262	1.27026e+06	1.13458e+06	1.068e+06	0.713421	0.168432	0.446812	0.146104	0.7612	0.826075	0.587139	0.235784	0.494887	0.770313	0.157213	0.438057	0.567317	0.27413	0.562998	0.126282	0.808105	0.97255	-0.0568921	0.919212	0.970452	0.441035	0.372252	0.741112	-0.624209	0.251173	0.642082	-0.183175	0.738177	0.997755	21.2199	19.3646	21.1865	20.3566	19.5025	19.6576	21.2859	21.7951	21.5955	19.6437	21.1173	18.3483
HMDB0001134	Phosphoadenosine phosphosulfate	506	30270.9	25690.8	29481	27095.3	31430.7	0.236682	0.172926	0.449062	0.0381485	0.812908	0.867404	0.181161	0.274781	0.541063	0.0115464	0.949054	0.990543	0.198533	0.254018	0.533159	0.0555205	0.750217	0.97255	0.225135	0.234778	0.744436	0.143013	0.388113	0.764223	0.0266022	0.883266	0.949854	0.169615	0.357845	0.997755	15.3699	14.708	14.815	14.6259	15.0138	14.8319	14.6198	15.1682	14.8852	14.8924	14.4991	15.1985
HMDB0000754	3-hydroxyisovaleric acid	117.03	195394	158601	207012	196461	213301	0.300981	0.173982	0.449062	-0.0833268	0.685267	0.785195	-0.0525806	0.802493	0.939146	-0.0552106	0.810649	0.938387	0.384308	0.0859876	0.334826	0.353562	0.116283	0.847342	0.356192	0.141908	0.61601	0.0307462	0.883844	0.948395	-0.0281162	0.903109	0.949854	0.00263005	0.991037	0.997755	17.8702	17.5238	17.3148	17.5555	17.7677	17.1464	17.571	17.914	17.8673	17.4615	17.8753	17.0447
HMDB0000300	Uracil	111	3.94664e+06	4.51995e+06	5.0884e+06	4.86181e+06	4.23258e+06	-0.195681	0.179724	0.457697	-0.366587	0.00900864	0.0452803	-0.158923	0.254393	0.511464	-0.0945773	0.534121	0.858496	0.170905	0.242652	0.526665	-0.0367586	0.801861	0.97255	-0.101104	0.523164	0.875362	0.207664	0.138775	0.465017	-0.272009	0.0786796	0.395468	-0.0643453	0.676922	0.997755	22.2067	21.9145	21.4404	22.2761	21.8556	21.9847	21.4538	21.9274	22.1869	21.45	22.0757	22.1743
HMDB0000982	5-methylcytidine	258.01	3990.92	2845.86	4558.03	4154.41	3855.69	0.48786	0.186538	0.468799	-0.191687	0.576767	0.680015	0.542555	0.126565	0.3555	0.112903	0.769157	0.918181	0.679546	0.0694538	0.301493	-0.0546954	0.882783	0.97255	0.374956	0.351052	0.81477	0.734242	0.0408812	0.236615	-0.30459	0.430953	0.734928	0.429652	0.274604	0.997755	12.2758	11.728	11.9869	11.8454	11.8652	12.0368	11.6449	12.2292	12.3503	11.4079	12.2164	11.9634
HMDB0006112	Malondialdehyde	71	1.49434e+06	807161	910488	921914	1.77007e+06	0.888578	0.19574	0.485536	0.714795	0.265566	0.433531	1.1798	0.0753871	0.287979	0.097756	0.89131	0.972802	0.173783	0.799597	0.914509	-0.291221	0.673267	0.97255	0.790822	0.290992	0.771349	0.465004	0.477835	0.793621	0.617039	0.391366	0.701643	1.08204	0.141152	0.997755	21.8972	19.2626	20.9523	19.8996	19.4211	19.6825	22.4101	22.8917	18.5359	19.4583	21.9604	19.7613
HMDB0000687	Leucine /D-norleucine	132.01	3.46272e+06	3.68441e+06	4.1561e+06	4.25538e+06	4.07905e+06	-0.0895282	0.198749	0.48668	-0.263324	0.000162852	0.00266528	-0.209405	0.00257724	0.0223752	-0.235839	0.00200802	0.031961	0.173796	0.0152348	0.17247	0.119877	0.0915795	0.847342	0.14631	0.0573597	0.507507	0.0539191	0.417573	0.774334	-0.0274852	0.70578	0.918843	0.0264338	0.720211	0.997755	21.3187	21.7241	21.8166	21.7064	21.9054	21.7533	21.9065	21.6241	21.5786	21.8965	21.7878	21.6637
HMDB0000939	SAH	385	2.05873e+06	1.87811e+06	2.10636e+06	2.01457e+06	1.71181e+06	0.132476	0.204975	0.490682	-0.0329959	0.734165	0.815265	0.161428	0.108894	0.328712	0.290434	0.0100229	0.0870174	0.165472	0.116882	0.388841	-0.0289516	0.782924	0.97255	-0.157958	0.167671	0.638124	0.194423	0.0552239	0.301365	-0.32343	0.00453074	0.0754975	-0.129006	0.247077	0.997755	21.1924	20.9685	21.0067	21.2318	20.9356	20.9669	20.929	21.0929	20.8809	20.401	20.8794	21.1947
HMDB0000538	ATP	505.9	1.05427e+06	908748	1.01404e+06	929396	1.04262e+06	0.214299	0.205521	0.490682	0.0561304	0.721344	0.810451	0.203018	0.210759	0.467194	0.0622589	0.724261	0.904143	0.158168	0.350735	0.624821	0.0112801	0.947136	0.97255	0.15204	0.409226	0.862844	0.146888	0.363968	0.741112	-0.00612842	0.97235	0.987866	0.14076	0.433769	0.997755	20.3899	19.8209	19.8514	19.897	19.985	20.1892	19.7869	20.1312	19.8931	20.0979	19.8053	20.2459
HMDB0001067	N-Acetyl-aspartyl-glutamate (naag)	303	353978	426829	305223	281779	339802	-0.270001	0.210808	0.49709	0.213793	0.28915	0.464098	0.425607	0.0423349	0.209256	0.0909121	0.686238	0.90207	-0.483794	0.0283335	0.208143	-0.695608	0.00227442	0.217207	-0.360913	0.127669	0.61601	0.211814	0.305085	0.698399	0.122881	0.586247	0.841326	0.334695	0.147474	0.997755	18.5454	18.6065	17.9819	18.2883	18.239	18.6703	18.0667	17.694	18.7614	18.7868	18.8382	18.7211
HMDB0001546	CDP	404	263344	243097	240493	239562	232998	0.115415	0.220759	0.511379	0.130954	0.139532	0.271026	0.156517	0.0855792	0.308408	0.184635	0.0649429	0.243217	-0.0155391	0.868718	0.946724	-0.0411016	0.664851	0.97255	-0.0692198	0.499552	0.867405	0.0255625	0.775884	0.922873	-0.0536807	0.586365	0.841326	-0.0281182	0.778363	0.997755	17.8887	17.882	18.0924	17.9885	17.7434	17.9832	18.1141	18.2675	18.0695	17.9537	17.9844	18.1116
HMDB0001511	phosphocreatine	212	201037	174381	237194	227923	232482	0.205219	0.222222	0.511379	-0.23861	0.131428	0.261487	0.133333	0.406047	0.651226	-0.159574	0.364675	0.703564	0.443828	0.0105617	0.17247	0.0718852	0.670999	0.97255	0.364792	0.0500551	0.507507	0.371943	0.0237442	0.168809	-0.0790358	0.653199	0.87254	0.292907	0.104867	0.997755	17.7753	17.8179	17.9495	17.3432	17.3119	17.2442	17.5808	17.1465	18.2331	17.6608	17.6357	17.7061
HMDB0001372	Thiamine pyrophosphate	425	1.05532e+06	950499	854255	854010	1.04845e+06	0.150918	0.23248	0.528614	0.304936	0.0121012	0.0525302	0.354409	0.00472795	0.0334459	0.0280599	0.831472	0.939825	-0.154018	0.225524	0.506765	-0.203491	0.114219	0.847342	0.122858	0.37255	0.837007	0.0494729	0.681431	0.896007	0.276877	0.0404332	0.290908	0.326349	0.0180294	0.997755	19.8595	20.2796	20.176	19.8552	19.7914	19.73	19.9544	19.789	20.1169	20.5381	19.937	20.0839
HMDB0000133	Guanosine	284.2	2.198e+06	2.52484e+06	2.54668e+06	2.38703e+06	2.31144e+06	-0.200003	0.238556	0.536049	-0.212426	0.182429	0.331846	-0.0612445	0.704686	0.883837	-0.066137	0.708874	0.903192	0.0124235	0.941515	0.988073	-0.138758	0.417998	0.97255	-0.133866	0.468702	0.862844	0.151182	0.351955	0.73872	-0.146289	0.411367	0.727452	0.00489252	0.978303	0.997755	21.2342	20.904	20.8642	21.3707	21.5134	21.1427	21.2352	21.559	20.8317	20.1903	20.6874	21.2803
HMDB0000060	isoValeric Acid /4-oxobutanoate/acetoacetate	101	699602	516510	473077	477909	763252	0.437737	0.245974	0.546292	0.564459	0.112543	0.24427	0.457017	0.206927	0.464978	0.00916333	0.981429	0.990657	-0.126722	0.736638	0.896165	-0.0192802	0.959504	0.97255	0.428574	0.298309	0.771349	-0.107442	0.765195	0.922873	0.555296	0.163667	0.5042	0.447854	0.266056	0.997755	19.4111	19.0141	18.1562	19.4832	19.7028	20.3212	19.4431	19.9809	20.3671	17.4772	19.6793	19.9579
HMDB0000230	N-Acetylneuraminate	308.1	2.93246e+06	3.17197e+06	3.04196e+06	3.12181e+06	3.46962e+06	-0.11327	0.253384	0.550571	-0.0528898	0.567231	0.672926	-0.159345	0.0962259	0.316882	-0.234179	0.0274236	0.145498	-0.0603799	0.54273	0.785313	0.0460749	0.644774	0.97255	0.120909	0.264786	0.766276	-0.106455	0.263246	0.644615	0.181289	0.0853637	0.407612	0.0748343	0.477942	0.997755	21.5366	21.4534	21.4211	21.4815	21.5016	21.3513	21.319	21.6403	21.7792	21.2704	21.6108	21.4391
HMDB0001487	NADH	666	175079	158225	134501	135141	145364	0.146024	0.255118	0.550571	0.380389	0.00241806	0.0167807	0.193069	0.118675	0.347605	0.29678	0.0306018	0.153814	-0.234364	0.0720878	0.305972	-0.0470449	0.715893	0.97255	-0.150756	0.282352	0.771349	-0.187319	0.130262	0.452363	0.0836087	0.534245	0.809847	-0.103711	0.447415	0.997755	17.3678	17.668	17.72	17.0919	17.3435	17.1417	17.3043	17.4804	17.2509	17.6294	17.6484	17.3653
HMDB0000243	Pyruvate	87	1851.2	1095.79	2408.72	2320.09	3252.56	0.756482	0.256549	0.550571	-0.379806	0.541266	0.6502	0.0377197	0.952617	0.967819	-0.576493	0.40908	0.744136	1.13629	0.0926251	0.340219	0.718763	0.287108	0.92945	1.33298	0.0704615	0.507507	0.417525	0.512205	0.815259	0.196688	0.778068	0.928852	0.614213	0.38698	0.997755	11.3436	10.7075	11.552	11.4135	10.6727	11.1811	11.1274	12.5613	8.05601	8.52957	12.8042	10.302
HMDB0000211	Inositol	178.97	2.68558e+06	2.49364e+06	2.57052e+06	2.57234e+06	2.67927e+06	0.106981	0.26153	0.553429	0.0631761	0.477413	0.62456	0.117536	0.199033	0.458016	0.0106127	0.915026	0.976369	0.0438052	0.645589	0.847784	-0.0105551	0.912397	0.97255	0.0963685	0.354062	0.81477	0.0543602	0.550337	0.861592	0.0525633	0.598592	0.841326	0.106924	0.292935	0.997755	21.3536	21.4899	21.53	21.4222	21.4505	21.4127	21.7311	21.08	21.0079	21.2671	21.1047	21.4318
HMDB0001138	N-Ac-L-Glutamine	187.01	26653.1	23964	23362.2	24273	26834.7	0.153433	0.268381	0.553429	0.190124	0.145155	0.277247	-0.00858153	0.948176	0.967819	-0.00478567	0.973622	0.990657	-0.036691	0.791078	0.914509	0.162014	0.249125	0.92945	0.158218	0.296339	0.771349	-0.198705	0.137346	0.465017	0.194909	0.183207	0.530189	-0.00379586	0.979412	0.997755	14.5951	14.746	14.8668	14.6242	14.7977	14.4831	14.998	14.1835	14.592	14.8701	14.9524	14.7153
HMDB0001220	PGE	351.2	43577.4	34696.4	52892.3	56883.8	44108.9	0.328792	0.268663	0.553429	-0.279479	0.315069	0.485307	0.0418364	0.882524	0.946978	0.124449	0.688644	0.90207	0.608271	0.044866	0.262642	0.286956	0.340041	0.956909	0.204344	0.527827	0.875362	0.321315	0.260151	0.644615	-0.403928	0.198043	0.56457	-0.0826122	0.793438	0.997755	14.7585	14.9036	14.7977	15.4839	15.4172	15.2841	15.9661	16.7034	15.4403	15.3706	16.2728	14.5372
HMDB0000191	Aspartic Acid	134	7.65106e+06	6.61447e+06	6.40807e+06	6.15804e+06	5.29603e+06	0.210034	0.269471	0.553429	0.25577	0.152999	0.286509	0.293305	0.110144	0.328712	0.553346	0.00731449	0.0735299	-0.0457359	0.809796	0.920661	-0.0832705	0.664064	0.97255	-0.343311	0.101478	0.595393	0.0375347	0.836096	0.934598	-0.297576	0.139472	0.493319	-0.260041	0.201419	0.997755	22.884	23.1422	23.7688	22.6537	22.764	22.8851	22.9621	22.6914	22.78	23.0609	22.273	22.5414
HMDB0000244	riboflavin	377	1.75449e+06	2.02064e+06	1.68994e+06	1.6448e+06	1.53187e+06	-0.203762	0.278804	0.566506	0.0540812	0.757679	0.826075	-0.0519296	0.772117	0.910336	0.234655	0.235807	0.494936	-0.257843	0.174282	0.46531	-0.151833	0.424595	0.97255	-0.438417	0.0361976	0.507507	-0.106011	0.555443	0.862517	-0.180574	0.361359	0.70124	-0.286584	0.155587	0.997755	20.7481	20.8444	20.5548	21.0451	20.9528	21.0234	20.8698	20.9282	20.3325	20.6797	20.4082	20.5246
HMDB0000299	Xanthosine	283.1	419281	480071	480253	438567	428587	-0.195328	0.289615	0.567981	-0.195876	0.257453	0.427595	-0.0192554	0.912769	0.952671	-0.0235784	0.902608	0.976369	0.000547865	0.997628	0.997698	-0.176072	0.34569	0.956909	-0.171749	0.393571	0.851571	0.17662	0.318119	0.698399	-0.172297	0.374356	0.70124	0.00432305	0.982386	0.997755	18.9356	18.5597	18.3251	19.0457	18.9941	18.7847	18.7206	19.1585	18.4803	17.9005	18.2725	18.9534
HMDB0000462	Allantoin	157	1.78759e+06	1.98303e+06	1.93265e+06	1.92411e+06	1.88837e+06	-0.149689	0.291871	0.567981	-0.112558	0.396633	0.55297	-0.0507266	0.707995	0.883837	-0.0668462	0.652632	0.884062	-0.037131	0.793678	0.914509	-0.0989625	0.490298	0.97255	-0.0828428	0.592172	0.902834	0.0618315	0.648543	0.893003	-0.0457118	0.758684	0.928852	0.0161197	0.914863	0.997755	21.2183	21.2247	20.7393	21.1252	20.5314	20.66	20.906	20.3357	20.5377	20.9113	20.3625	20.6827
HMDB0003584	Taurocyamine	168	258996	342634	369790	369016	381594	-0.403741	0.292157	0.567981	-0.513779	0.154505	0.286509	-0.553286	0.13437	0.371951	-0.536672	0.184166	0.439695	0.110038	0.773983	0.914509	0.149546	0.698816	0.97255	0.132932	0.749867	0.935627	-0.0395076	0.913979	0.964475	0.0228937	0.954516	0.980175	-0.0166139	0.967432	0.997755	18.8054	18.3212	18.3825	18.3562	18.1709	18.0041	18.6096	18.6736	18.6865	12.5413	18.3843	18.8552
HMDB0000217	NADP	743	3760.85	3105.87	2919.59	2767.56	3173.5	0.276058	0.293897	0.567981	0.36529	0.14048	0.271026	-0.0817147	0.744551	0.897291	0.385993	0.164337	0.439695	-0.0892324	0.7344	0.896165	0.357772	0.181124	0.92945	-0.109935	0.700898	0.921541	-0.447005	0.0796857	0.338221	-0.0207023	0.94009	0.970579	-0.467707	0.0987248	0.997755	12.6293	11.3228	11.2694	12.2227	11.9846	12.3757	11.1079	12.1745	12.1929	11.7335	11.9176	11.5912
HMDB0000099	Cystathionine	221.1	10221.1	9073.03	9201.96	8808.57	7707.62	0.171898	0.295145	0.567981	0.151541	0.324297	0.495526	0.646871	0.000132317	0.00315907	0.425681	0.016097	0.112472	0.0203575	0.90128	0.961701	-0.474972	0.00583113	0.371249	-0.253783	0.15952	0.634758	0.49533	0.00259226	0.110185	-0.27414	0.115595	0.479969	0.22119	0.2083	0.997755	13.1839	13.1582	13.4861	13.4626	13.4331	13.9251	13.5657	12.4921	12.8877	13.1896	13.4857	13.5613
HMDB0000224	o-phosphoethanolamine	140	5.96642e+06	6.5087e+06	6.76722e+06	6.69403e+06	7.85214e+06	-0.125505	0.297372	0.567981	-0.181699	0.11009	0.241693	-0.27034	0.0219764	0.131172	-0.352945	0.00696082	0.0735299	0.0561937	0.640999	0.847784	0.144835	0.236194	0.92945	0.227439	0.087252	0.595183	-0.0886412	0.441987	0.781663	0.171246	0.178712	0.525982	0.0826045	0.519221	0.997755	22.7302	22.4363	22.5056	22.4703	22.6813	22.4782	22.3593	22.7397	22.6011	21.9765	22.6828	22.4399
HMDB0001149	Aminolevulinate	132	258373	241411	238921	236553	236654	0.097965	0.302956	0.572916	0.112919	0.20634	0.365886	0.089575	0.325537	0.578593	0.141145	0.159809	0.438057	-0.0149543	0.875017	0.946724	0.00839	0.930253	0.97255	-0.0431802	0.676607	0.921541	-0.0233443	0.797106	0.923265	-0.0282259	0.777009	0.928852	-0.0515702	0.610094	0.997755	18.2048	17.9212	17.8143	17.8536	17.9602	17.909	17.8032	18.1154	18.1491	17.8547	18.332	17.8317
HMDB0003331	1-Methyladenosine	282.1	374793	334578	372897	354233	325705	0.163751	0.310319	0.575634	0.00731903	0.961191	0.981751	0.0640216	0.677637	0.883837	0.239157	0.160544	0.438057	0.156432	0.334687	0.614665	0.099729	0.540706	0.97255	-0.075406	0.667862	0.921541	0.0567026	0.713053	0.896007	-0.231838	0.174523	0.525982	-0.175135	0.30958	0.997755	19.0164	18.275	18.3314	18.8907	18.7341	18.6465	17.9716	18.2392	18.3689	18.2188	18.7294	18.7669
HMDB0000613	erythronic acid	135.01	1.41861e+07	1.76234e+07	1.20387e+07	1.29552e+07	1.09708e+07	-0.313015	0.31042	0.575634	0.236805	0.411903	0.570098	-0.183975	0.532578	0.775227	0.442615	0.174088	0.439695	-0.549819	0.0795166	0.320893	-0.12904	0.678551	0.97255	-0.755629	0.0282001	0.507507	-0.42078	0.157517	0.47712	-0.20581	0.52527	0.804325	-0.62659	0.0605792	0.997755	22.9331	23.9657	23.9033	24.4359	24.7994	23.033	23.4465	22.9628	23.8146	23.3386	23.2744	25.1885
HMDB00202	Methylmalonate	117	271241	236269	183060	194446	324566	0.199145	0.3158	0.579979	0.567261	0.00340062	0.0212653	0.407205	0.0355847	0.188796	-0.196477	0.345943	0.674236	-0.368116	0.0684096	0.301493	-0.208061	0.301271	0.939986	0.395622	0.0717419	0.507507	-0.160055	0.400159	0.766655	0.763738	0.000569907	0.0362841	0.603682	0.00596068	0.997755	17.1026	18.1935	17.8124	18.119	17.8542	18.3653	18.3054	17.8532	18.0132	18.7915	18.3608	17.8196
HMDB0000132	Guanine	152	91595.8	101169	98217.3	94134.1	96607.8	-0.143413	0.336242	0.611641	-0.100696	0.470204	0.62456	-0.100614	0.480553	0.722721	-0.0564318	0.717637	0.903192	-0.0427174	0.774712	0.914509	-0.0427991	0.776102	0.97255	-0.0869815	0.592601	0.902834	8.16986e-05	0.999542	0.999542	-0.0442641	0.777164	0.928852	-0.0441824	0.780508	0.997755	16.5716	16.514	16.3567	16.6295	16.6856	16.4731	16.5167	16.8388	16.3123	15.8776	16.1731	16.8469
HMDB0004044	6-Methyladenosine	282.2	10150.1	8438.18	11406.1	10638.1	7290.1	0.266485	0.34629	0.623286	-0.168323	0.524434	0.649515	0.132361	0.62435	0.834878	0.717625	0.0185274	0.112472	0.434808	0.12916	0.405994	0.134124	0.638831	0.97255	-0.45114	0.147449	0.61653	0.300684	0.269043	0.650471	-0.885948	0.00424458	0.0754975	-0.585264	0.0562665	0.997755	13.5047	13.0617	13.193	13.5114	13.7881	13.7476	13.1946	13.5113	12.9968	12.7954	13.0646	13.3413
HMDB0000127	Glucoronate	193	23624.6	26328	31340.9	32103.8	30123.8	-0.156307	0.349171	0.623286	-0.407754	0.0113644	0.0513062	-0.29311	0.0705152	0.280592	-0.314382	0.0765841	0.265627	0.251448	0.136806	0.420899	0.136804	0.418291	0.97255	0.158075	0.386334	0.848159	0.114644	0.473495	0.793312	-0.0933725	0.594324	0.841326	0.0212717	0.904603	0.997755	14.5822	13.8557	14.4445	15.2518	14.6562	14.3098	14.3507	15.0708	14.0664	14.7514	14.4347	14.5619
HMDB0000929	Tryptophan	205.1	739618	699564	779706	766732	742041	0.0803235	0.352957	0.624211	-0.0761496	0.347343	0.514282	-0.0342802	0.678088	0.883837	0.00364616	0.967846	0.990657	0.156473	0.0753276	0.312773	0.114604	0.192954	0.92945	0.0766774	0.417	0.862844	0.0418695	0.612798	0.88573	-0.0797958	0.380779	0.70124	-0.0379263	0.680191	0.997755	19.0375	19.4144	19.7801	19.3194	19.5446	19.5426	19.6886	19.6324	19.5605	19.686	19.4964	19.2548
HMDB0001252	Betaine Aldehyde	102	881411	777788	878043	867699	818341	0.180438	0.357745	0.626874	0.00552353	0.975923	0.98625	0.250923	0.184231	0.429123	0.2016	0.328394	0.667269	0.174915	0.37497	0.637188	-0.0704854	0.721989	0.97255	-0.021162	0.921093	0.970452	0.2454	0.194473	0.525144	-0.196077	0.34288	0.70124	0.0493234	0.813126	0.997755	20.7542	19.745	19.7172	19.7704	19.6121	19.3808	19.6664	19.8407	19.4976	19.8278	19.4423	19.7389
HMDB0001851	arabitol/xylitol	151.02	331726	374624	336838	342950	338301	-0.175449	0.370902	0.644021	-0.0220616	0.904023	0.930303	-0.124565	0.506675	0.750194	0.00617924	0.975973	0.990657	-0.153388	0.435958	0.691236	-0.0508842	0.797153	0.97255	-0.181628	0.396805	0.851571	-0.102503	0.584988	0.88295	-0.0282408	0.890798	0.949854	-0.130744	0.531476	0.997755	18.7182	19.0656	18.2268	19.0119	17.811	18.1398	18.5927	18.0892	18.5202	17.7566	17.963	18.1807
HMDB0000807	2/3-Phosphoglyceric Acid	185	5.15357e+06	6.06923e+06	5.52535e+06	4.80904e+06	6.42236e+06	-0.23594	0.377234	0.649115	-0.100493	0.687164	0.785195	-0.214591	0.401919	0.651226	-0.154277	0.581718	0.858496	-0.135447	0.613075	0.842427	-0.021349	0.936911	0.97255	-0.0816632	0.779108	0.941158	-0.114098	0.655405	0.893003	0.0537836	0.84787	0.943279	-0.0603142	0.831955	0.997755	22.7788	21.7587	21.908	21.6925	22.2335	22.3462	21.8011	23.2217	22.153	23.0394	22.1495	22.4834
HMDB0000532	N-AcetylGlycine	115.99	179623	158029	140368	144523	251777	0.184779	0.386558	0.659211	0.355753	0.0788467	0.193073	0.0181434	0.929046	0.959177	-0.303915	0.177725	0.439695	-0.170974	0.42514	0.68815	0.166636	0.44067	0.97255	0.488694	0.0398037	0.507507	-0.337609	0.10272	0.408741	0.659667	0.0047433	0.0754975	0.322058	0.160265	0.997755	17.795	17.3335	17.9618	17.49	17.7657	17.6604	17.3131	16.9309	17.3435	17.2997	16.9963	17.5654
HMDB0001414	Putrescine	89	30762.5	53545.4	59587.5	59473	99244.9	-0.799592	0.390004	0.659211	-0.953839	0.274908	0.444978	-1.30594	0.145906	0.374572	-1.50108	0.127737	0.387266	0.154248	0.86848	0.946724	0.506351	0.590328	0.97255	0.701491	0.489872	0.862844	-0.352104	0.692395	0.896007	0.547244	0.575636	0.841326	0.19514	0.843689	0.997755	15.1142	15.3278	15.2218	14.8298	15.4142	15.4668	8.70106	17.494	17.3571	16.9796	10.9301	16.0701
HMDB0003320	indole-3-carboxylic acid	160	16518.4	20674.4	25598.8	25298.1	25506	-0.323773	0.396124	0.661272	-0.632007	0.080766	0.19527	-0.064359	0.859812	0.939146	-0.577543	0.152562	0.438057	0.308234	0.421402	0.68793	-0.259414	0.501735	0.97255	0.25377	0.542356	0.877881	0.567648	0.124361	0.448168	-0.0544639	0.891812	0.949854	0.513184	0.209893	0.997755	14.4321	14.1943	9.3682	14.3744	14.3761	14.7287	14.4432	14.5885	14.5619	14.1814	14.878	14.0147
HMDB0001491	Pyridoxal-5-P	246	104299	99032.2	97625	97561.2	109072	0.0747496	0.403723	0.661272	0.0953974	0.256864	0.427595	0.0328198	0.701287	0.883837	-0.0603119	0.520781	0.857492	-0.0206478	0.817909	0.921688	0.0419297	0.643153	0.97255	0.135061	0.170389	0.638124	-0.0625775	0.466029	0.793312	0.155709	0.10222	0.454046	0.0931317	0.330587	0.997755	16.8169	16.7964	16.6806	16.788	16.3951	16.751	16.6641	16.7446	16.7368	16.4253	16.5522	16.6933
HMDB0006049	Phosphotyrosine	261.99	42071.8	39396.2	36764.3	37141.2	36543	0.0947951	0.408424	0.661272	0.194548	0.0739452	0.185836	0.221997	0.04711	0.209256	0.2174	0.0749425	0.265627	-0.0997532	0.386965	0.648337	-0.127202	0.275027	0.92945	-0.122605	0.328946	0.785359	0.0274491	0.802419	0.923265	-0.0228514	0.849445	0.943279	0.00459778	0.969942	0.997755	15.2159	15.477	15.4553	15.1677	15.0407	15.2234	15.3713	15.7478	15.5853	15.3209	15.6092	15.1121
HMDB0061717	succinylcarnitine	262	4.00492e+07	3.81116e+07	3.51561e+07	3.51488e+07	3.91171e+07	0.0715462	0.411538	0.661272	0.188	0.0244385	0.0915246	0.159593	0.0597912	0.25378	0.0505287	0.580248	0.858496	-0.116454	0.186083	0.473891	-0.0880464	0.319526	0.953586	0.0210175	0.824859	0.947573	-0.0284071	0.73332	0.909507	0.137471	0.137306	0.493319	0.109064	0.242805	0.997755	25.1777	25.2923	25.4659	25.1667	25.2793	25.3574	25.474	25.2637	25.1581	25.2089	25.0445	25.1746
HMDB0000870	Histamine	112.01	2.63715e+06	2.25577e+06	2.35591e+06	2.69282e+06	2.66755e+06	0.225361	0.413201	0.661272	0.162697	0.527784	0.649515	0.0542915	0.836527	0.939146	0.0622596	0.829104	0.939825	0.0626642	0.82035	0.921688	0.17107	0.53935	0.97255	0.163102	0.58743	0.902834	-0.108406	0.680933	0.896007	0.100437	0.728433	0.921396	-0.00796814	0.97831	0.997755	21.4677	21.3969	22.0546	21.5812	21.4693	21.2195	21.773	21.4369	20.5863	20.839	21.0287	21.1137
HMDB0000883	Valine	118	1.94408e+06	2.02272e+06	2.26841e+06	2.28121e+06	2.15579e+06	-0.0572115	0.415005	0.661272	-0.222596	0.00130588	0.0116129	-0.113942	0.0940009	0.314985	-0.145939	0.051593	0.214223	0.165384	0.0221263	0.192097	0.0567306	0.425105	0.97255	0.0887271	0.249377	0.744436	0.108654	0.110268	0.421225	-0.076657	0.300837	0.70081	0.0319966	0.668671	0.997755	20.6039	20.855	20.9172	20.8989	21.0231	20.9383	20.9326	20.7204	20.8353	21.1973	21.0663	20.6995
HMDB0000052	Argininosuccinate	291	730109	665358	761742	707977	713543	0.133983	0.415459	0.661272	-0.0611902	0.690643	0.785195	0.159547	0.312607	0.563283	0.09513	0.581424	0.858496	0.195173	0.239729	0.526302	-0.0255639	0.877756	0.97255	0.0388528	0.828506	0.947573	0.220737	0.16497	0.477414	-0.15632	0.367451	0.70124	0.0644167	0.713136	0.997755	19.8722	19.3714	19.7544	19.6454	19.4767	19.754	19.4898	19.8168	19.447	18.4899	19.1746	19.4408
HMDB0000898	1-Methylhistamine	126	43336.6	40013.1	43181.8	44429.6	42456.9	0.115113	0.432245	0.682304	0.00516159	0.969922	0.9854	-0.033309	0.81205	0.939146	0.0516356	0.73675	0.907866	0.109951	0.455358	0.700246	0.148422	0.318709	0.953586	0.063477	0.691413	0.921541	-0.0384706	0.783898	0.922873	-0.046474	0.762775	0.928852	-0.0849446	0.586707	0.997755	15.719	15.2451	15.6289	15.7841	15.6087	14.8916	15.4882	15.9365	15.2276	14.7569	15.1423	15.4105
HMDB0001161	Deoxycarnitine	147.01	729137	695242	624493	621242	674795	0.0686736	0.444201	0.693461	0.223505	0.0100532	0.0480042	0.156511	0.0727908	0.283736	0.11652	0.21888	0.477228	-0.154831	0.0899641	0.336924	-0.0878372	0.335134	0.956909	-0.0478463	0.625331	0.911743	-0.0669941	0.436799	0.779706	0.106985	0.259524	0.643754	0.039991	0.67585	0.997755	19.3771	19.6628	19.5555	19.4697	19.3166	19.3021	19.1501	19.7033	19.7949	19.0276	19.8596	19.4906
HMDB0000221	NADPH	746	60045.3	71936.8	58161.8	55608.2	84620.7	-0.26068	0.449806	0.693461	0.0459776	0.886547	0.925303	-0.12872	0.696405	0.883837	-0.205732	0.569778	0.858496	-0.306658	0.376975	0.637188	-0.131961	0.7052	0.97255	-0.0549485	0.883858	0.964132	-0.174698	0.597151	0.88295	0.25171	0.488247	0.783656	0.077012	0.833937	0.997755	14.6903	16.9334	16.2766	13.7002	16.4275	16.6305	15.836	15.9966	15.9632	15.7454	16.1226	16.1628
HMDB0000259	Serotonin	160	687.082	360.906	563.106	537.981	11637.3	0.92886	0.450205	0.693461	0.287077	0.802793	0.864536	0.618012	0.599627	0.818062	-2.11689	0.105214	0.34648	0.641783	0.603175	0.840923	0.310847	0.802602	0.97255	3.04574	0.0269242	0.507507	0.330936	0.778697	0.922873	2.40396	0.0675121	0.390442	2.7349	0.0410895	0.997755	9.37349	11.3044	11.4019	9.74478	9.23127	9.91001	9.55083	5.92434	11.66	7.85684	11.3966	5.73759
HMDB0000943	threonic acid	135.01	1.32167e+07	1.57106e+07	1.03221e+07	1.10898e+07	8.92997e+06	-0.24937	0.464008	0.701791	0.356624	0.265475	0.433531	-0.105082	0.74696	0.897291	0.686977	0.0588441	0.224785	-0.605994	0.0806433	0.320893	-0.144289	0.675337	0.97255	-0.936348	0.0145779	0.507507	-0.461705	0.160914	0.47712	-0.330354	0.357868	0.70124	-0.792059	0.0329832	0.997755	22.742	23.9789	23.8472	24.5128	24.7834	22.9264	23.2497	22.8294	23.7082	23.1697	23.1124	25.0104
HMDB0001548	Ribose-5-P	229	9.34656e+07	9.71833e+07	9.26606e+07	9.16665e+07	9.51001e+07	-0.056273	0.464985	0.701791	0.0124786	0.862349	0.909992	-0.0415028	0.573541	0.799609	-0.0171672	0.831573	0.939825	-0.0687516	0.375124	0.637188	-0.0147702	0.849533	0.97255	-0.0391058	0.641896	0.921541	-0.0539814	0.465215	0.793312	0.0296458	0.714217	0.918843	-0.0243356	0.766781	0.997755	26.2844	26.3485	26.4449	26.2569	26.5559	26.7824	26.6007	26.6397	26.6747	26.1849	26.4328	26.5293
HMDB0000765	mannitol	181.01	150034	124759	173365	182411	154921	0.266144	0.47031	0.701791	-0.208524	0.545693	0.651421	-0.298842	0.398166	0.651226	0.0373202	0.923036	0.979444	0.474668	0.202801	0.490317	0.564985	0.134	0.853131	0.228824	0.569921	0.899627	-0.0903179	0.798037	0.923265	-0.245844	0.52639	0.804325	-0.336162	0.393644	0.997755	16.6446	17.1421	16.9963	16.7925	17.9747	18.1178	17.4258	16.488	16.0523	16.1379	17.8198	18.7473
HMDB0000684	L-Kynurenine	209.1	1837.84	2123.69	2845.11	3017.58	3665.5	-0.208559	0.479733	0.706673	-0.630473	0.0259444	0.0919774	-0.572218	0.0469807	0.209256	-0.899834	0.00524427	0.0626034	0.421914	0.158177	0.444291	0.363659	0.226388	0.92945	0.691275	0.0358914	0.507507	0.0582544	0.836658	0.934598	0.269361	0.386819	0.701643	0.327615	0.299981	0.997755	9.81315	10.2867	11.6092	10.579	10.9718	11.5682	11.5966	11.3654	10.3552	10.7614	11.3244	9.89452
HMDB0000767	pseudouridine	243	1.293e+06	1.38013e+06	1.4549e+06	1.42023e+06	1.50649e+06	-0.0940775	0.480982	0.706673	-0.170194	0.176625	0.324378	-0.081585	0.523544	0.769207	-0.169492	0.229234	0.486485	0.0761166	0.570195	0.808422	-0.0124925	0.926247	0.97255	0.0754148	0.605041	0.902834	0.0886091	0.489159	0.798542	-0.000701815	0.996007	0.996007	0.0879073	0.537219	0.997755	20.5658	20.5384	20.2842	20.6229	20.2773	20.3117	20.2995	20.1386	20.2112	20.0483	20.1841	20.1455
HMDB0001388	Linolenic Acid	277.1	284763	262356	239219	267239	302692	0.118238	0.491589	0.713391	0.251432	0.122264	0.251855	-0.196742	0.234794	0.494887	-0.0720406	0.68954	0.90207	-0.133194	0.441115	0.691236	0.31498	0.0747148	0.800011	0.190278	0.312898	0.771349	-0.448174	0.00865495	0.116666	0.323473	0.0781132	0.395468	-0.124702	0.496934	0.997755	17.8629	17.7763	17.9673	17.9846	18.0649	18.06	18.2811	18.1003	18.077	18.5916	18.3701	18.2968
HMDB0000050	Adenosine	268.2	3.87067e+07	2.28506e+07	2.31114e+07	2.57548e+07	6.34878e+07	0.760348	0.495584	0.713391	0.743978	0.476778	0.62456	-0.150147	0.888092	0.947629	0.977868	0.404799	0.743429	0.0163702	0.988326	0.997698	0.910494	0.42119	0.97255	-0.21752	0.858205	0.964132	-0.894124	0.404324	0.766655	-0.23389	0.841912	0.943279	-1.12801	0.344869	0.997755	25.2764	25.4482	25.2607	25.2668	25.4841	24.4339	26.9061	26.3072	28.1462	28.003	19.7557	22.1847
HMDB0000026	N-Carbamoyl-B-Alanine	131.02	12014.4	11316.9	13953.1	13836.1	13902.4	0.0862794	0.496759	0.713391	-0.215823	0.0737107	0.185836	-0.154912	0.205725	0.464978	-0.179794	0.18076	0.439695	0.302103	0.0210403	0.191367	0.241192	0.0649526	0.800011	0.266073	0.0593867	0.507507	0.0609111	0.616765	0.88573	-0.0360298	0.787183	0.928852	0.0248813	0.854062	0.997755	12.9506	13.8635	13.2957	13.3465	13.6256	13.6184	13.4098	13.508	13.5598	13.8237	14.0452	13.5828
HMDB0000766	N-Ac-Alanine	130	637772	659248	738157	721758	707897	-0.0477809	0.500713	0.713702	-0.210887	0.00246	0.0167807	-0.0796074	0.244057	0.506684	-0.145388	0.0552173	0.21696	0.163106	0.025569	0.198257	0.0318265	0.657668	0.97255	0.0976074	0.211134	0.702251	0.131279	0.0579612	0.302101	-0.0654985	0.381643	0.70124	0.065781	0.386072	0.997755	19.1505	19.4022	19.369	19.2997	19.1933	19.1311	19.3113	19.2166	19.1643	19.5628	19.4037	19.1877
HMDB03337	Oxidized glutathione	611.2	8.27066e+06	7.81581e+06	9.65376e+06	9.52996e+06	7.40415e+06	0.0816067	0.515441	0.727068	-0.223088	0.0618795	0.168843	0.136354	0.259034	0.51537	0.176406	0.183975	0.439695	0.304694	0.0187044	0.181042	-0.0547471	0.666442	0.97255	-0.0947995	0.489795	0.862844	0.359441	0.00418724	0.112607	-0.399494	0.00376705	0.0754975	-0.0400524	0.764601	0.997755	22.6547	22.9868	22.9042	22.9551	22.8499	22.7127	23.1467	23.1401	23.0479	22.8596	23.19	23.3071
HMDB0000688	isovalerylcarnitine	246	149017	132062	176007	155490	164006	0.174258	0.517703	0.727068	-0.240159	0.342563	0.512343	-0.0326269	0.899235	0.951019	-0.0319149	0.910034	0.976369	0.414418	0.129663	0.405994	0.206885	0.448964	0.97255	0.206173	0.484201	0.862844	0.207532	0.422694	0.775558	-0.208244	0.463291	0.749903	-0.000711931	0.998021	0.998021	17.7433	17.3295	17.5111	16.6005	17.2589	17.1747	17.2763	17.3416	17.493	16.8038	16.8884	16.8002
HMDB0000446	N6-Acetyl-lysine	188.99	41474	43154.1	47274.2	46056.5	42687.7	-0.0572926	0.525653	0.732321	-0.188848	0.029115	0.0942536	-0.066807	0.440529	0.678556	-0.0343966	0.716497	0.903192	0.131555	0.150667	0.429513	0.00951443	0.917009	0.97255	-0.0228959	0.81628	0.947573	0.122041	0.162371	0.47712	-0.154451	0.108322	0.459768	-0.0324104	0.736332	0.997755	15.3715	15.1524	15.2819	15.6403	15.3087	15.1489	15.6051	15.2567	14.924	15.8046	15.3327	15.2522
HMDB0000123	Glycine	76	156366	162402	159099	158742	153197	-0.0546469	0.529111	0.732321	-0.0249973	0.758274	0.826075	0.130086	0.121935	0.347605	0.0352114	0.699168	0.903192	-0.0296497	0.733696	0.896165	-0.184733	0.039676	0.780474	-0.0898583	0.345266	0.814147	0.155084	0.0669301	0.316203	-0.0602086	0.510431	0.799118	0.094875	0.30784	0.997755	17.3062	17.536	17.3573	17.5634	17.3178	17.2298	17.0607	17.3416	17.1237	16.8237	17.3445	17.05
HMDB0001431	Pyridoxamine	169	74284	95074.4	73675.3	72377.9	82275.7	-0.356005	0.538469	0.735647	0.0118706	0.9825	0.987671	0.0931779	0.866367	0.939146	-0.106691	0.860477	0.961118	-0.367876	0.527193	0.768655	-0.449183	0.444308	0.97255	-0.249315	0.693321	0.921541	0.0813073	0.883408	0.948395	0.118561	0.845526	0.943279	0.199869	0.746043	0.997755	16.4835	15.9715	15.8519	16.4838	16.379	16.5023	16.7184	17.0215	16.7788	12.5826	16.5683	16.8274
HMDB0000168	Asparagine	133	837402	875249	884704	859106	755916	-0.0637731	0.54107	0.735647	-0.0792744	0.418122	0.570438	0.0223724	0.822701	0.939146	0.157078	0.155489	0.438057	0.0155013	0.882287	0.946724	-0.0861455	0.416011	0.97255	-0.220851	0.0571023	0.507507	0.101647	0.311754	0.698399	-0.236353	0.0353007	0.282756	-0.134706	0.229298	0.997755	19.5328	19.7154	19.7483	19.6211	19.4872	19.6344	19.4789	20.0765	20.07	19.4211	19.9391	19.3819
HMDB0000128	Guanidinoacetate	116	30625.4	28506.6	26089.5	27721.6	34419.7	0.103433	0.546484	0.735647	0.23126	0.15374	0.286509	0.0165479	0.919678	0.954665	-0.156776	0.385323	0.721537	-0.127827	0.45887	0.700246	0.0868847	0.617009	0.97255	0.260209	0.168805	0.638124	-0.214712	0.195211	0.525144	0.388036	0.0355296	0.282756	0.173324	0.345333	0.997755	14.8883	14.7104	14.7474	14.8895	14.3677	15.0098	15.0409	15.4517	15.1817	15.2285	14.9675	14.3458
HMDB0001539	dimethylarginine (A/SDMA)	203	1.23969e+06	1.19489e+06	1.19445e+06	1.16169e+06	1.19779e+06	0.0530988	0.546921	0.735647	0.0536279	0.516259	0.64887	-0.0693979	0.412201	0.651226	0.0544756	0.55639	0.858496	-0.000529122	0.995226	0.997698	0.122497	0.17369	0.92945	-0.00137681	0.988584	0.988584	-0.123026	0.149549	0.47712	-0.00084769	0.992702	0.996007	-0.123874	0.191312	0.997755	20.3824	20.3505	20.1113	20.2822	20.174	20.1033	20.2826	20.1766	20.1165	20.1724	20.5575	20.1893
HMDB0000045	AMP	346.1	1.03372e+08	9.22821e+07	6.03146e+07	7.89378e+07	1.02658e+08	0.16372	0.567208	0.757599	0.777264	0.00532442	0.0309454	0.109287	0.690029	0.883837	0.0667487	0.824054	0.939825	-0.613544	0.0367826	0.242258	0.0544336	0.85089	0.97255	0.0969716	0.756371	0.935627	-0.667978	0.0180133	0.152435	0.710516	0.0216533	0.235711	0.042538	0.889104	0.997755	26.4545	27.1649	26.9086	26.5728	26.2797	26.3054	26.7679	26.2747	26.8298	26.9196	26.7042	26.2971
HMDB0000157	Hypoxanthine	134.99	1.12225e+08	1.08111e+08	1.34356e+08	1.27389e+08	1.13758e+08	0.0538802	0.589954	0.772723	-0.259674	0.00752017	0.0397422	0.039653	0.678854	0.883837	-0.0152703	0.884267	0.97066	0.313554	0.0028789	0.106584	0.0142271	0.888187	0.97255	0.0691505	0.527359	0.875362	0.299327	0.00288443	0.110185	-0.244403	0.0236892	0.235711	0.0549234	0.606909	0.997755	26.9466	26.5612	26.6304	26.8994	26.8448	26.7394	26.7972	26.9772	26.8034	26.2887	26.7181	26.6955
HMDB0000900	Ergocalciferol	397	29391.5	39498.7	66605.4	83575.4	65063.6	-0.426407	0.590668	0.772723	-1.18024	0.11623	0.244763	-1.35722	0.0784392	0.290383	-0.448115	0.590607	0.858496	0.753833	0.345677	0.62287	0.930808	0.249264	0.92945	0.0217081	0.979995	0.985153	-0.176975	0.815855	0.933104	-0.732125	0.381827	0.70124	-0.9091	0.285051	0.997755	7.67644	13.1129	16.4979	13.6849	18.0987	17.8963	14.6307	14.2358	14.0234	14.1194	16.9588	17.1819
HMDB0000725	Hydroxyproline	131.99	5.26604e+06	5.17037e+06	4.8e+06	4.86403e+06	4.8444e+06	0.0264511	0.626473	0.813988	0.133683	0.0110762	0.0513062	0.0863432	0.101773	0.318668	0.124645	0.032878	0.161018	-0.107232	0.0539467	0.278481	-0.0598921	0.279259	0.92945	-0.0981938	0.102869	0.595393	-0.0473402	0.365572	0.741112	0.00903858	0.874409	0.949854	-0.0383016	0.509723	0.997755	22.2344	22.4847	22.3453	22.3403	22.27	22.3529	22.3913	22.203	22.2705	22.3475	22.3102	22.3892
HMDB0000288	UMP	325	993600	1.04867e+06	787351	883460	948852	-0.0778225	0.634338	0.818639	0.335659	0.0323801	0.101387	0.00759095	0.961351	0.971524	0.0824137	0.631682	0.872972	-0.413481	0.0147292	0.17247	-0.0854135	0.606587	0.97255	-0.160236	0.371979	0.837007	-0.328068	0.0407716	0.236615	0.253245	0.14572	0.497009	-0.0748228	0.668413	0.997755	19.7018	20.2553	20.0976	19.8152	19.6564	19.8992	19.9363	19.6808	19.7874	20.4691	19.9836	19.785
HMDB0000289	Urate	167.01	1.0809e+06	982290	1.28065e+06	1.17947e+06	1.348e+06	0.138011	0.640414	0.820934	-0.244641	0.378236	0.535133	-0.22777	0.422272	0.655723	-0.204624	0.510285	0.855315	0.382652	0.200931	0.490317	0.365781	0.224945	0.92945	0.342635	0.291241	0.771349	0.0168708	0.952505	0.983211	-0.0400168	0.89758	0.949854	-0.0231461	0.941453	0.997755	18.2886	19.9495	20.6543	19.9198	20.4021	19.7803	19.8505	20.108	20.6515	20.3655	20.4786	20.0769
HMDB0000125	Reduced glutathione	306.3	310101	257780	132378	118110	933341	0.266594	0.649103	0.825342	1.22807	0.0289829	0.0942536	0.578855	0.304826	0.559111	-0.972266	0.11856	0.377415	-0.96148	0.106939	0.37137	-0.312261	0.599135	0.97255	1.23886	0.0575694	0.507507	-0.64922	0.251062	0.630959	2.20034	0.000779406	0.0372166	1.55112	0.0160928	0.997755	18.4749	18.551	19.0797	17.8009	17.6854	18.8897	18.7678	18.5924	16.1793	16.0535	19.4402	19.3938
HMDB0000296	Uridine	245.2	912195	874881	696660	712141	864086	0.0602551	0.656507	0.825342	0.388887	0.00338999	0.0212653	0.224895	0.0877864	0.308474	0.0930346	0.513919	0.855315	-0.328632	0.0189573	0.181042	-0.16464	0.233529	0.92945	-0.0327795	0.824783	0.947573	-0.163993	0.210528	0.558483	0.295853	0.0422959	0.290908	0.13186	0.363665	0.997755	19.4728	19.7973	19.9463	19.7211	19.8598	19.8742	19.9659	19.6521	19.6062	19.9918	19.8711	19.8293
HMDB0000064	Creatine	131.98	2.22891e+08	2.20796e+08	2.26777e+08	2.2747e+08	2.2059e+08	0.0136284	0.660109	0.825342	-0.0249308	0.391898	0.550387	0.0111525	0.707253	0.883837	0.015336	0.637711	0.872972	0.0385592	0.21896	0.500072	0.00247587	0.93711	0.97255	-0.00170766	0.959776	0.975092	0.0360833	0.228144	0.596925	-0.0402669	0.220542	0.610485	-0.00418353	0.899311	0.997755	27.8238	27.711	27.828	27.8153	27.7869	27.5998	27.7631	27.652	27.6917	27.7976	27.7	27.612
HMDB0000214	Ornithine	132.9	926070	885708	1.04945e+06	1.00699e+06	878581	0.0642906	0.671212	0.832478	-0.180444	0.206889	0.365886	0.117615	0.418997	0.655723	0.119128	0.45501	0.79731	0.244735	0.112312	0.383064	-0.0533242	0.728226	0.97255	-0.0548369	0.740508	0.935627	0.298059	0.0445206	0.250101	-0.299572	0.064878	0.390442	-0.00151266	0.992531	0.997755	19.1452	20.1987	19.846	19.4003	19.8323	19.8253	20.0117	20.0344	19.8583	20.1006	19.9573	19.6391
HMDB0000058	cAMP	330	2806.68	3331.1	3580.39	3852.15	4302.17	-0.247136	0.683385	0.839785	-0.351254	0.536588	0.649515	-0.673785	0.248912	0.511206	-0.342982	0.590339	0.858496	0.104118	0.864173	0.946724	0.426649	0.487961	0.97255	0.0958463	0.884916	0.964132	-0.322531	0.57946	0.88295	-0.00827159	0.989651	0.996007	-0.330803	0.609371	0.997755	10.7654	12.8715	12.8748	11.7848	11.5554	11.8929	12.5789	12.2265	7.62835	9.58798	10.7352	12.954
HMDB0000721	n-glycylproline	173	93577.4	89190.8	103843	108994	112889	0.0692658	0.688707	0.839785	-0.150175	0.355672	0.522565	-0.202433	0.225095	0.488559	-0.244083	0.182799	0.439695	0.21944	0.210089	0.495396	0.271699	0.12535	0.847342	0.313349	0.101979	0.595393	-0.0522581	0.752753	0.92164	0.0939086	0.606315	0.841326	0.0416505	0.821426	0.997755	15.9661	16.3413	16.6347	16.4849	16.8403	16.5164	16.8033	16.274	16.4913	16.5069	16.9265	16.3807
HMDB0000290	UDP-GlcNAc	606	1.97877e+07	1.88301e+07	2.12746e+07	2.08969e+07	2.24253e+07	0.0715603	0.691596	0.839785	-0.104531	0.536758	0.649515	0.0376569	0.827501	0.939146	-0.15002	0.429798	0.76721	0.176091	0.333463	0.614665	0.0339034	0.852796	0.97255	0.22158	0.264118	0.766276	0.142188	0.412768	0.772929	0.0454894	0.810702	0.943279	0.187677	0.331925	0.997755	24.0165	24.5586	24.0686	24.4492	23.8226	24.4934	24.3733	24.2637	24.3674	24.1245	24.2635	24.0558
HMDB0000641	Glutamine	146.99	6.96297e+07	7.09402e+07	7.25537e+07	7.3158e+07	7.08512e+07	-0.0268994	0.698362	0.839785	-0.0593453	0.363208	0.525551	-0.0232771	0.726406	0.89512	-0.0195578	0.788493	0.927571	0.0324458	0.642024	0.847784	-0.00362234	0.958904	0.97255	-0.00734164	0.922899	0.970452	0.0360682	0.588509	0.88295	-0.0397875	0.586608	0.841326	-0.0037193	0.95995	0.997755	26.0993	26.1021	26.0339	26.0021	26.154	25.9838	25.9346	26.0325	26.2694	25.8469	26.3159	25.8641
HMDB0000008	2-hydroxybutyrate	103.02	2.01212e+06	1.858e+06	1.73097e+06	1.81596e+06	2.81807e+06	0.114967	0.699088	0.839785	0.217139	0.436952	0.591899	-0.0578921	0.838988	0.939146	-0.410987	0.192086	0.452943	-0.102172	0.732486	0.896165	0.172859	0.566709	0.97255	0.525954	0.110345	0.610332	-0.275031	0.33726	0.716003	0.628126	0.0492981	0.315326	0.353094	0.268946	0.997755	21.4498	20.8538	19.834	21.4283	21.3572	21.21	20.3705	21.3989	21.4899	19.4371	21.1001	21.3538
HMDB0000172	iso-Leucine /allo-isoleucine	132.02	922703	904325	1.03161e+06	1.03732e+06	994922	0.0290237	0.703807	0.840169	-0.160958	0.0281326	0.0942536	-0.119559	0.106762	0.328712	-0.101855	0.207596	0.461057	0.189982	0.0162537	0.17247	0.148582	0.0592794	0.800011	0.130878	0.121356	0.610332	0.0413992	0.572407	0.881692	-0.0591033	0.463268	0.749903	-0.017704	0.827991	0.997755	19.59	19.7737	19.8939	19.8138	19.8732	19.9223	19.8541	19.7159	19.6972	19.9627	19.8754	19.8139
HMDB0001316	6-phosphogluconic acid	275	1.36194e+06	1.29895e+06	1.12278e+06	1.14756e+06	1.57977e+06	0.0683199	0.721542	0.854859	0.27859	0.125268	0.251855	0.113934	0.535759	0.775227	-0.141534	0.483094	0.823848	-0.21027	0.277815	0.564497	-0.0456146	0.814313	0.97255	0.209854	0.319039	0.771349	-0.164655	0.372496	0.741112	0.420124	0.0416627	0.290908	0.255469	0.21543	0.997755	20.003	20.5064	20.1414	20.5766	20.3209	21.0554	20.1824	20.6087	20.4573	20.3731	19.9646	20.337
HMDB0000897	7-methylguanine	166.01	7319.16	7609.79	8307.26	8212.9	9578.45	-0.0561793	0.730564	0.854859	-0.182694	0.235151	0.406241	-0.212858	0.177285	0.41832	-0.337379	0.0534626	0.21696	0.126515	0.441522	0.691236	0.156679	0.345281	0.956909	0.2812	0.11944	0.610332	-0.0301635	0.847169	0.938315	0.154685	0.369746	0.70124	0.124521	0.47564	0.997755	12.895	13.5164	13.0457	12.9111	12.7573	12.3079	13.0762	12.5754	12.8375	12.8945	12.8967	12.3357
HMDB01202	DCMP	306	2762.39	3207.73	989.601	852	8737.88	-0.215636	0.731282	0.854859	1.481	0.0146616	0.0622303	0.555375	0.357969	0.61047	-1.02418	0.124989	0.385048	-1.69663	0.00944905	0.17247	-0.771011	0.228947	0.92945	0.80854	0.242128	0.744436	-0.925622	0.128931	0.452363	2.50517	0.000395031	0.0362841	1.57955	0.0218773	0.997755	11.5536	11.7748	12.2838	11.0923	11.1527	12.0811	12.0557	11.8705	9.1289	9.14919	12.5723	12.4655
HMDB0000014	2'-deoxycytidine	228	63368.9	65095.9	65933.1	62238.6	60931.4	-0.0387907	0.734015	0.854859	-0.057227	0.592971	0.69483	0.0189784	0.862248	0.939146	0.0628195	0.600789	0.858496	0.0184362	0.872301	0.946724	-0.0577691	0.61783	0.97255	-0.10161	0.417065	0.862844	0.0762053	0.487577	0.798542	-0.120046	0.320352	0.70124	-0.0438411	0.719151	0.997755	16.1427	16.0356	15.8245	16.2669	15.7549	15.8726	16.0297	16.0063	15.8428	15.839	16.0579	15.7449
HMDB0000195	Inosine	269.2	8.7491e+07	8.55055e+07	8.94991e+07	8.68132e+07	8.78708e+07	0.0331167	0.739592	0.856134	-0.032739	0.72582	0.810711	0.0697432	0.466186	0.706679	9.6713e-06	0.999926	0.999926	0.0658557	0.51151	0.757352	-0.0366265	0.716847	0.97255	0.033107	0.761228	0.935627	0.102482	0.286438	0.675428	-0.0327487	0.754986	0.928852	0.0697335	0.512893	0.997755	26.6211	26.3769	26.3906	26.32	26.4692	26.1771	26.5201	26.6191	26.3378	26.1241	26.1864	26.4493
HMDB0000251	Taurine	125.99	4.24709e+07	4.20928e+07	4.24568e+07	4.31533e+07	4.13327e+07	0.0129014	0.784486	0.897227	0.000477728	0.991373	0.991373	0.0177515	0.694757	0.883837	0.0401951	0.418838	0.754699	0.0124237	0.793319	0.914509	-0.00485007	0.919176	0.97255	-0.0272937	0.597191	0.902834	0.0172737	0.702932	0.896007	-0.0397173	0.425497	0.734928	-0.0224436	0.656159	0.997755	25.3439	25.4602	25.449	25.455	25.3695	25.202	25.4652	25.4004	25.2915	25.0866	25.2115	25.3449
HMDB0000139	Glycerate	105	49248.5	51043.6	49990.1	47244.9	53289.5	-0.0516485	0.79093	0.899213	-0.0215608	0.905949	0.930303	-0.0913389	0.625066	0.834878	-0.0637928	0.755357	0.917098	-0.0300877	0.877864	0.946724	0.0396904	0.840671	0.97255	0.0121443	0.954532	0.97495	-0.069778	0.709122	0.896007	0.042232	0.836932	0.943279	-0.0275461	0.894637	0.997755	15.9768	15.0225	15.7563	15.2572	15.5669	15.2848	15.0751	16.1391	15.5188	16.3112	15.529	15.6158
HMDB0000673	Linoleic Acid	279.1	4.62982e+06	4.52005e+06	3.97734e+06	4.32885e+06	4.92682e+06	0.034617	0.801319	0.905633	0.219151	0.0937697	0.215783	-0.193247	0.147083	0.374572	-0.0809404	0.576001	0.858496	-0.184533	0.185925	0.473891	0.227864	0.106832	0.847342	0.115557	0.443693	0.862844	-0.412397	0.00288077	0.110185	0.300091	0.0426462	0.290908	-0.112307	0.445809	0.997755	21.8149	21.8157	21.9625	22.1585	22.1381	22.178	22.0141	22.1541	22.3015	22.33	22.3873	22.4557
HMDB0013130	glutarylcarnitine	276	346053	337097	289730	292688	304238	0.0378295	0.811818	0.908759	0.256282	0.0898664	0.209323	0.210781	0.170442	0.412082	0.212515	0.206711	0.461057	-0.218453	0.175405	0.46531	-0.172951	0.285583	0.92945	-0.174686	0.317175	0.771349	-0.045501	0.765463	0.922873	0.0437667	0.793722	0.930067	-0.00173433	0.991842	0.997755	18.2703	18.2416	18.4912	18.2271	18.6707	18.4679	18.2072	18.2842	18.3379	18.5975	18.6465	18.3653
HMDB0000112	gamma-Aminobutyrate	102	26336.5	25489.5	33126.6	31778.4	30019.3	0.0471618	0.813601	0.908759	-0.330926	0.0821362	0.1961	-0.0312976	0.870308	0.939146	-0.121626	0.563357	0.858496	0.378087	0.0646688	0.294089	0.0784594	0.698883	0.97255	0.168788	0.441645	0.862844	0.299628	0.123115	0.448168	-0.209299	0.322863	0.70124	0.0903289	0.672572	0.997755	14.8932	14.5079	14.214	15.2479	14.9576	14.7422	14.4232	14.8623	15.1943	13.5471	14.7234	14.9041
HMDB0000679	homocitrulline	190	34842.6	37388.3	67680.9	67998.8	54776.5	-0.101736	0.820152	0.910751	-0.957896	0.0260041	0.0919774	-0.936385	0.0330184	0.180186	-0.597712	0.207319	0.461057	0.856161	0.0616009	0.294089	0.83465	0.070406	0.800011	0.495976	0.313303	0.771349	0.021511	0.960044	0.983211	-0.360184	0.44605	0.740831	-0.338673	0.479526	0.997755	16.2192	15.4418	15.6709	15.3532	14.9683	15.3038	15.5813	15.7733	10.2022	15.4948	15.7026	15.3514
HMDB0001311	lactate	88.99	5.23833e+07	5.27504e+07	5.20021e+07	5.27839e+07	5.56428e+07	-0.0100766	0.825531	0.911424	0.0105362	0.805693	0.864536	0.00931886	0.831572	0.939146	-0.0859505	0.0782462	0.265627	-0.0206129	0.653973	0.84972	-0.0193955	0.675687	0.97255	0.0758739	0.133559	0.61601	-0.00121739	0.977858	0.987693	0.0964868	0.0495277	0.315326	0.0952694	0.0555168	0.997755	25.4303	25.6727	25.5308	25.6363	25.7178	25.7153	25.751	25.609	25.4067	25.8692	25.7474	25.6245
HMDB0000182	Lysine	147	1.02323e+07	1.03514e+07	1.1536e+07	1.10629e+07	1.06247e+07	-0.0166961	0.834224	0.915579	-0.173003	0.0242092	0.0915246	-0.0628637	0.412556	0.651226	-0.0428768	0.609399	0.858496	0.156306	0.0558154	0.280546	0.0461676	0.568576	0.97255	0.0261807	0.764177	0.935627	0.110139	0.154574	0.47712	-0.130126	0.126032	0.492294	-0.0199869	0.81452	0.997755	23.3518	23.3135	23.2807	23.6089	23.2943	23.2309	23.2382	23.17	23.2758	23.2728	23.3166	23.0861
HMDB0001273	GTP	522	24945.3	24380.2	25997.1	24378.6	27589.6	0.0330613	0.838881	0.915579	-0.0595827	0.695902	0.786492	-0.0522702	0.73744	0.897141	-0.080012	0.639875	0.872972	0.092644	0.571398	0.808422	0.0853316	0.60504	0.97255	0.113073	0.525664	0.875362	0.00731249	0.96262	0.983211	0.0204292	0.905044	0.949854	0.0277417	0.873055	0.997755	14.9159	14.5204	14.7284	14.1697	14.4037	14.3959	14.4964	15.0337	14.7106	14.684	14.5967	14.6223
HMDB0000258	Sucrose	341.01	214981	222268	294216	268962	252189	-0.0480902	0.858038	0.923669	-0.452667	0.0770746	0.191185	-0.0206951	0.935985	0.961146	-0.17039	0.547095	0.858496	0.404577	0.13883	0.420899	-0.0273951	0.91991	0.97255	0.1223	0.67768	0.921541	0.431972	0.098844	0.408741	-0.282277	0.321305	0.70124	0.149695	0.602543	0.997755	18.4422	18.1877	17.9332	17.1948	17.0103	17.1071	17.4961	17.9078	17.902	18.437	17.5868	17.3613
HMDB0000177	Histidine	156	1.72639e+07	1.73993e+07	1.85825e+07	1.84554e+07	1.77272e+07	-0.011271	0.866854	0.923669	-0.106187	0.0965621	0.219564	-0.0350542	0.586969	0.806554	-0.031008	0.660956	0.889032	0.0949162	0.164342	0.451479	0.0237832	0.727179	0.97255	0.019737	0.788404	0.941158	0.071133	0.273215	0.652302	-0.0751792	0.291145	0.695109	-0.00404617	0.955048	0.997755	23.8445	24.0508	24.0406	24.0147	24.0798	23.9013	24.0045	24.3367	24.2464	23.8527	24.3617	23.7612
HMDB0000247	Sorbitol	180.99	960424	991629	1.07581e+06	1.14742e+06	901046	-0.0461291	0.870359	0.923669	-0.163679	0.537295	0.649515	-0.281658	0.301167	0.559111	0.188747	0.525898	0.858496	0.11755	0.67929	0.876652	0.235528	0.412567	0.97255	-0.234876	0.44867	0.862844	-0.117978	0.663908	0.893003	-0.352426	0.239871	0.642082	-0.470404	0.123713	0.997755	19.4345	19.8169	19.9057	19.5422	20.6429	20.8953	19.8982	18.9589	18.6304	18.9414	20.4076	21.4057
HMDB0000262	Thymine	125	23617.7	22842.7	29729.4	27226.2	20429.6	0.0481351	0.871218	0.923669	-0.332021	0.236088	0.406241	0.214933	0.451424	0.689776	0.236259	0.450187	0.796165	0.380156	0.206502	0.493024	-0.166798	0.579965	0.97255	-0.188124	0.56301	0.898732	0.546954	0.0595775	0.302101	-0.56828	0.0739627	0.395468	-0.0213262	0.94637	0.997755	14.5085	14.4011	14.1223	14.6936	14.4428	14.7477	14.1233	14.1972	14.8449	14.8666	14.9305	14.4525
HMDB0001397	GMP	364.1	6.38282e+06	6.25003e+06	4.97229e+06	5.81917e+06	6.17725e+06	0.0303297	0.8727	0.923669	0.360282	0.0466268	0.134935	0.065114	0.719829	0.892776	0.0567319	0.775524	0.920031	-0.329953	0.0876508	0.334826	-0.0347843	0.856129	0.97255	-0.0264022	0.898511	0.964132	-0.295168	0.108916	0.421225	0.30355	0.132432	0.493319	0.00838207	0.966919	0.997755	22.5709	22.8642	22.7264	22.4654	22.357	22.5493	22.5707	22.268	22.6256	22.9401	22.8607	22.471
HMDB0000175	IMP	347.1	3.05601e+07	2.96678e+07	2.34619e+07	2.69722e+07	3.12932e+07	0.0427523	0.87531	0.923669	0.381328	0.139692	0.271026	0.257146	0.327162	0.578593	0.0234053	0.934833	0.981061	-0.338575	0.219927	0.500072	-0.214394	0.438891	0.97255	0.019347	0.948224	0.973714	-0.124181	0.635215	0.893003	0.357922	0.215963	0.606601	0.233741	0.42325	0.997755	25.1119	24.5806	24.5945	25.0992	24.2644	25.4631	24.3278	24.4519	24.9579	25.2872	25.1005	25.1428
HMDB0001906	2-aminoisobutyric acid	104.02	1.18372e+06	1.2082e+06	1.51783e+06	1.43486e+06	1.2912e+06	-0.0295329	0.881678	0.925277	-0.358682	0.0583012	0.161384	-0.0429132	0.821509	0.939146	-0.0630724	0.762332	0.917098	0.329149	0.103598	0.366431	0.0133804	0.946946	0.97255	0.0335396	0.877169	0.964132	0.315769	0.10202	0.408741	-0.295609	0.161504	0.5042	0.0201592	0.924196	0.997755	20.5326	20.1909	19.6647	20.7831	20.5479	20.1834	19.8898	20.3592	20.5126	18.8782	20.0291	20.5273
HMDB0000562	Creatinine	114	929481	937150	886429	910334	867333	-0.0118546	0.894599	0.93255	0.0684204	0.416005	0.570438	0.0493295	0.565815	0.794637	0.11625	0.219875	0.477228	-0.080275	0.374041	0.637188	-0.0611841	0.500865	0.97255	-0.128104	0.194395	0.675105	-0.0190909	0.824107	0.934598	-0.0478293	0.612274	0.841326	-0.0669202	0.484776	0.997755	19.7805	19.987	19.9597	19.8875	19.8835	20.039	19.4898	19.487	19.725	19.8989	19.8416	19.9333
HMDB0000158	Tyrosine	182.1	565012	560089	591119	596764	562102	0.012627	0.898373	0.93255	-0.065166	0.482846	0.627372	-0.0987627	0.300008	0.559111	0.0199849	0.847461	0.952147	0.0777929	0.435172	0.691236	0.11139	0.269319	0.92945	-0.00735791	0.945743	0.973714	-0.0335967	0.723444	0.903123	-0.0851508	0.415143	0.727452	-0.118748	0.26378	0.997755	19.0808	19.1566	19.1931	19.3216	19.3367	18.9458	19.2889	19.4403	19.4082	18.6407	18.7334	18.7489
HMDB0000220	Palmitic Acid	255	1.20742e+06	1.19487e+06	1.11701e+06	1.19533e+06	1.18034e+06	0.0150748	0.907762	0.933978	0.112297	0.359049	0.523499	-0.110172	0.378923	0.629342	0.0515373	0.706379	0.903192	-0.0972224	0.458514	0.700246	0.125247	0.344458	0.956909	-0.0364624	0.797818	0.946479	-0.222469	0.0795932	0.338221	0.06076	0.657831	0.87254	-0.161709	0.247757	0.997755	19.8605	19.9186	20.2227	19.868	20.4232	20.3493	20.0308	20.4454	20.2588	20.3602	20.4113	20.2932
HMDB0000092	Dimethylglycine	104	28693.1	29645.6	27539.4	27246	27189	-0.0471151	0.909528	0.933978	0.0592056	0.878876	0.922337	-0.00138918	0.997211	0.997211	0.150235	0.730355	0.90583	-0.106321	0.798695	0.914509	-0.0457259	0.913352	0.97255	-0.19735	0.6637	0.921541	-0.0605947	0.878981	0.948395	-0.0910294	0.834922	0.943279	-0.151624	0.732155	0.997755	15.1054	14.8119	15.15	14.7664	14.4331	14.2198	15.1274	15.5252	14.6709	15.0251	14.572	14.2936
HMDB0000086	Glycerophosphocholine	258	1.01206e+08	1.00243e+08	9.01126e+07	9.88761e+07	1.21084e+08	0.0137969	0.929542	0.949426	0.167501	0.255132	0.427595	-0.0469502	0.753702	0.899731	-0.200339	0.225298	0.483504	-0.153704	0.329496	0.614665	0.0607472	0.701102	0.97255	0.214136	0.213249	0.702251	-0.214451	0.156493	0.47712	0.36784	0.0290796	0.264486	0.153389	0.35939	0.997755	26.5471	26.999	27.089	26.7225	26.7006	26.3189	27.0971	26.2876	26.1005	26.8615	25.9605	26.4284
HMDB0000517	Arginine	175	3.08875e+07	3.10197e+07	3.56907e+07	3.46167e+07	3.2334e+07	-0.00615986	0.936549	0.951494	-0.208526	0.00574014	0.0322461	-0.00908559	0.902507	0.951019	-0.0579978	0.476784	0.820412	0.202366	0.011863	0.17247	0.00292574	0.97024	0.97255	0.0518379	0.540945	0.877881	0.19944	0.00954867	0.116666	-0.150528	0.0695028	0.390442	0.0489122	0.554598	0.997755	24.9302	24.8597	24.839	25.0831	24.9189	24.8339	24.885	24.7964	24.7327	24.9922	25.0432	24.6519
HMDB0000536	Adenylosuccinate	462.1	20779.7	20571	13371.1	15401.9	20763.3	0.0145604	0.952671	0.962206	0.63606	0.00769876	0.0397422	-0.0426647	0.856041	0.939146	0.0399105	0.876965	0.969025	-0.6215	0.0146014	0.17247	0.057225	0.818016	0.97255	-0.0253502	0.924724	0.970452	-0.678725	0.00564322	0.116666	0.59615	0.0246818	0.235711	-0.0825752	0.75272	0.997755	14.0937	15.0312	14.6252	13.755	14.3981	14.4409	14.5622	14.0624	14.4524	14.1376	14.332	14.2241
HMDB0000730	n-isobutyrylglycine	144	64915.2	64162.4	52345.9	56332.3	85165.1	0.0168278	0.957168	0.962206	0.31048	0.293029	0.466404	0.443002	0.144656	0.374572	-0.165025	0.616644	0.8597	-0.293653	0.353302	0.624821	-0.426174	0.183642	0.92945	0.181853	0.596164	0.902834	0.132522	0.659761	0.893003	0.475506	0.154026	0.498076	0.608027	0.0739494	0.997755	16.1675	15.7001	16.3363	15.8779	15.4118	16.9943	15.5276	15.2033	16.4657	16.5108	15.4912	16.1489
HMDB0001043	Arachidonate	303.3	640038	638792	472694	495128	651223	0.00281236	0.988767	0.988767	0.43725	0.0230092	0.0896889	0.0326493	0.864617	0.939146	0.0851986	0.685049	0.90207	-0.434438	0.0345787	0.235876	-0.029837	0.882846	0.97255	-0.0823862	0.706287	0.921541	-0.404601	0.0390649	0.236615	0.352052	0.0990678	0.454046	-0.0525492	0.805468	0.997755	18.8028	19.1934	19.566	19.2253	19.2704	19.3862	19.015	19.1444	19.5606	19.4973	19.3503	19.442
[truncated: 41 more columns]
